# Supplementary material for: PepQuery2 democratizes public MS proteomics data for rapid peptide searching
Source: Nat Commun. 2023 Apr 18;14:2213. doi: 10.1038/s41467-023-37462-4 (PMC10113256; doi:10.1038/s41467-023-37462-4)
Supplement: Supplementary file 4 — Supplementary Data 1 [file 41467_2023_37462_MOESM4_ESM.xlsx]

## Sheet: datasets
No.
