# Supplementary material for: PepQuery2 democratizes public MS proteomics data for rapid peptide searching
Source: Nat Commun. 2023 Apr 18;14:2213. doi: 10.1038/s41467-023-37462-4 (PMC10113256; doi:10.1038/s41467-023-37462-4)
Supplement: Supplementary file 10 — Source Data [file 41467_2023_37462_MOESM10_ESM.xlsx]

## Sheet: Figure 2
Figure 2a	Supplementary Data 2

## Sheet: Figure 3
Figure 3a	Supplementary Data 3
Figure 3b	Supplementary Data 3
Figure 3c	Supplementary Data 3
Figure 3e	Supplementary Data 3

## Sheet: Figure 4c
peptide	CPT0105740003	CPT0070080003	CPT0001690003	CPT0118890003	CPT0111590003	CPT0067470004	CPT0109710003	CPT0147400003	CPT0090200003	CPT0118650003	CPT0066930003	CPT0086320003	CPT0067770003	CPT0079850003	CPT0105190003	CPT0090600003	CPT0105010004	CPT0104760003	CPT0090720003	CPT0146800003	CPT0091260003	CPT0001590003	CPT0015420003	CPT0086770003	CPT0001970003	CPT0083810003	CPT0083420003	CPT0013910003	CPT0013630003	CPT0105680003	CPT0105370004	CPT0023320003	CPT0084170003	CPT0146600003	CPT0105610003	CPT0118240003	CPT0109760003	CPT0118830003	CPT0090370003	CPT0068830003	CPT0092250003	CPT0105550003	CPT0008420003	CPT0118600003	CPT0000930003	CPT0068650003	CPT0110890003	CPT0112080003	CPT0148200003
AVVLMSHLGRPDGVPMPDK	24.8238	24.8383	24.8718	24.9178	24.9694	24.971	24.9969	25.0068	25.0094	25.0193	25.023	25.0247	25.0411	25.0433	25.0464	25.0512	25.0527	25.0716	25.0833	25.086	25.0906	25.1151	25.116	25.116	25.1236	25.1258	25.1527	25.1543	25.1545	25.164	25.1647	25.1683	25.1712	25.1728	25.1829	25.1839	25.1852	25.1874	25.1948	25.2102	25.2137	25.2271	25.2286	25.2348	25.235	25.238	25.247	25.2482	25.2524
VLNNMEIGASLFDEEGAK	17.9152	18.8556	NA	NA	18.4309	NA	NA	NA	NA	18.2204	NA	18.211	19.5442	NA	17.9637	NA	18.8044	NA	NA	NA	18.2497	18.4585	17.9369	NA	18.0435	17.6915	18.852	17.6603	18.5358	NA	NA	NA	18.1502	NA	NA	NA	NA	NA	18.2537	NA	18.2817	17.982	18.6648	18.1111	18.1452	NA	17.7603	NA	18.128
VNEMIIGGGMAYTFLK	16.9558	NA	17.103	16.4331	16.5142	NA	16.6418	NA	17.1003	16.2873	17.1916	17.4742	NA	17.5836	NA	16.7106	17.2273	16.9496	16.6337	16.3545	16.3809	NA	16.7915	16.6673	NA	16.7445	17.3726	NA	NA	NA	16.8144	NA	NA	17.1384	17.8364	16.9179	17.0299	16.5152	16.8171	NA	16.2687	NA	17.4197	16.7474	NA	16.7452	16.8143	17.0232	16.3039
ELDYFAK	NA	NA	NA	NA	NA	NA	19.7591	NA	19.8411	NA	NA	NA	NA	NA	19.5622	19.4682	20.3514	NA	NA	NA	NA	NA	19.8418	19.7455	NA	NA	20.4332	NA	NA	NA	19.9031	NA	NA	NA	20.3435	19.8057	NA	19.7692	20.1005	19.8268	NA	19.7684	NA	NA	NA	NA	NA	NA	NA
VDFNVPMKK	18.2751	NA	18.4974	18.5524	NA	NA	18.5497	NA	NA	18.5173	19.17	NA	NA	NA	18.7113	18.1124	18.8782	NA	18.3901	18.571	18.4444	NA	NA	18.1486	18.5129	18.4475	19.0178	NA	NA	NA	NA	NA	18.3996	NA	18.2206	18.7072	NA	18.6166	18.8962	NA	18.5374	NA	NA	18.5302	18.5648	18.9136	18.4729	NA	18.6172
NHAQVVAQAR	NA	NA	NA	NA	NA	NA	NA	NA	13.3087	NA	NA	NA	NA	NA	NA	NA	NA	NA	NA	NA	NA	NA	NA	NA	14.3182	14.3305	NA	NA	NA	NA	13.5395	NA	14.2655	NA	NA	NA	NA	NA	NA	NA	NA	NA	NA	NA	13.9483	NA	14.2908	NA	NA
YCLDNGAK	18.4676	NA	NA	NA	NA	NA	NA	NA	NA	18.3004	NA	18.3315	NA	18.3557	NA	NA	NA	18.3069	NA	NA	NA	NA	NA	NA	18.2693	NA	NA	NA	NA	NA	NA	NA	18.1676	18.1	18.9167	18.1221	18.2172	NA	NA	NA	NA	18.247	NA	NA	18.114	NA	NA	18.1543	NA
GCITVIGGGDTATCCAK	NA	NA	NA	NA	NA	NA	NA	NA	NA	NA	NA	NA	NA	NA	NA	NA	NA	NA	NA	NA	NA	NA	NA	NA	NA	NA	NA	NA	NA	NA	NA	NA	NA	NA	NA	NA	NA	NA	NA	NA	NA	13.3974	NA	NA	NA	NA	NA	NA	NA
DCVGAEVEK	NA	NA	14.5789	NA	NA	NA	NA	NA	NA	NA	14.4102	NA	NA	NA	NA	NA	NA	NA	NA	NA	NA	NA	NA	NA	NA	NA	NA	NA	NA	NA	NA	NA	NA	NA	NA	NA	NA	NA	NA	NA	NA	NA	NA	NA	NA	15.3936	NA	NA	NA
[truncated: 164 more columns]

## Sheet: Figure 4d
sample	type	b	a
C3L-00001_N	N	30.8331	26.185
C3L-00001_T	T	31.0903	26.6323
C3L-00009_N	N	30.8651	26.6452
C3L-00009_T	T	31.5813	27.307
C3L-00080_N	N	30.8916	26.6551
C3L-00080_T	T	32.075	28.2121
C3L-00083_N	N	30.8671	26.5768
C3L-00083_T	T	31.0795	26.8319
C3L-00093_N	N	30.8766	26.2964
C3L-00093_T	T	31.73	27.1268
C3L-00094_N	N	30.8265	26.3606
C3L-00094_T	T	30.949	26.4169
C3L-00095_N	N	30.9251	26.0836
C3L-00095_T	T	31.0242	27.0092
C3L-00140_N	N	30.7828	26.6421
C3L-00140_T	T	30.8558	26.7015
C3L-00144_N	N	30.7919	26.4085
C3L-00144_T	T	31.197	26.6591
C3L-00263_N	N	31.1388	27.1957
C3L-00263_T	T	31.2682	26.8571
C3L-00279_N	N	30.9269	26.5337
C3L-00279_T	T	31.4741	27.1145
C3L-00368_N	N	30.7581	26.4834
C3L-00368_T	T	30.9375	26.6827
C3L-00412_N	N	30.8461	26.2231
C3L-00412_T	T	31.2472	26.987
C3L-00422_N	N	30.9598	26.4326
C3L-00422_T	T	32.3113	27.2048
C3L-00510_N	N	30.7884	26.3544
C3L-00510_T	T	31.5829	27.3118
C3L-00604_N	N	30.6941	26.672
C3L-00604_T	T	30.979	26.2368
C3L-00893_N	N	30.8978	26.5517
C3L-00893_T	T	31.1801	26.8157
C3L-00913_N	N	30.8983	26.6413
C3L-00913_T	T	31.5999	27.3856
C3L-00973_N	N	30.6609	26.5405
C3L-00973_T	T	31.8741	27.574
C3L-01330_N	N	30.7606	26.9157
C3L-01330_T	T	31.5508	27.033
C3L-01632_N	N	30.7003	26.2755
C3L-01632_T	T	31.1753	26.9953
C3L-01682_N	N	30.7439	26.4346
C3L-01682_T	T	30.8214	26.5677
C3L-01683_N	N	30.808	26.154
C3L-01683_T	T	31.2469	26.8595
C3L-01862_T	T	31.3063	26.8779
C3L-01889_N	N	30.8149	26.4587
C3L-01889_T	T	30.9294	26.3659
C3L-01890_N	N	30.7882	26.4726
C3L-01890_T	T	30.7937	26.483
C3L-01924_N	N	30.892	26.475
C3L-01924_T	T	31.3108	26.7416
C3L-02219_N	N	30.9379	26.5714
C3L-02219_T	T	31.1892	27.0191
C3L-02345_N	N	30.8466	26.769
C3L-02345_T	T	31.4533	27.1635
C3L-02348_N	N	30.776	26.5096
C3L-02348_T	T	30.8214	26.5784
C3L-02350_N	N	30.7966	26.2445
C3L-02350_T	T	30.9352	26.561
C3L-02365_N	N	30.9231	26.2959
C3L-02365_T	T	31.0159	26.657
C3L-02508_N	N	30.6065	26.6643
C3L-02508_T	T	30.7137	26.491
C3L-02549_N	N	30.817	26.3623
C3L-02549_T	T	31.2663	26.9372
C3N-00167_N	N	30.8859	26.2219
C3N-00167_T	T	31.3323	26.6615
C3N-00169_N	N	30.864	26.5151
C3N-00169_T	T	31.4527	27.1771
C3N-00175_N	N	30.9063	26.1648
C3N-00175_T	T	32.0172	27.6484
C3N-00180_N	N	30.9748	26.6759
C3N-00180_T	T	31.491	26.9464
C3N-00199_N	N	30.8439	27.0711
C3N-00199_T	T	30.6524	26.2499
C3N-00203_N	N	30.7136	26.6588
C3N-00203_T	T	30.7874	26.5156
C3N-00217_N	N	30.7625	26.113
C3N-00217_T	T	30.9547	26.544
C3N-00223_N	N	30.7527	26.3794
C3N-00223_T	T	31.0095	26.7041
C3N-00293_N	N	30.7757	26.5408
C3N-00293_T	T	30.706	26.2535
C3N-00294_T	T	31.7453	27.5161
C3N-00433_N	N	30.9385	26.567
C3N-00433_T	T	31.5278	27.0123
C3N-00546_N	N	30.9087	26.4285
C3N-00546_T	T	31.231	27.0557
C3N-00547_N	N	30.9623	26.5905
C3N-00547_T	T	31.2509	26.898
C3N-00549_N	N	30.7973	26.0175
C3N-00549_T	T	31.2022	26.7819
C3N-00550_N	N	30.9677	26.2608
C3N-00550_T	T	31.5452	27.1311
C3N-00551_N	N	30.9202	26.6606
C3N-00551_T	T	31.3517	26.8435
C3N-00552_N	N	30.6178	26.3963
C3N-00552_T	T	31.2617	26.7213
C3N-00556_N	N	30.8625	26.291
C3N-00556_T	T	31.6461	27.4423
C3N-00559_N	N	30.8649	26.4946
C3N-00559_T	T	31.4004	27.339
C3N-00560_N	N	30.6926	26.404
C3N-00560_T	T	30.7196	26.2037
C3N-00572_N	N	30.821	26.4705
C3N-00572_T	T	31.0491	26.7258
C3N-00574_N	N	30.855	27.2837
C3N-00574_T	T	31.2752	27.1107
C3N-00578_N	N	30.9345	26.8372
C3N-00578_T	T	32.013	27.6819
C3N-00579_N	N	30.8187	26.6556
C3N-00579_T	T	31.4921	26.7607
C3N-00580_N	N	30.8184	26.3994
C3N-00580_T	T	31.2252	26.7761
C3N-00704_N	N	30.8298	26.2489
C3N-00704_T	T	30.9465	26.5561
C3N-00737_N	N	30.8603	26.4647
C3N-00737_T	T	31.3361	26.8624
C3N-00738_N	N	30.8378	26.3579
C3N-00738_T	T	30.9711	26.5545
C3N-00959_N	N	30.6904	26.1069
C3N-00959_T	T	30.8962	26.6619
C3N-01016_N	N	30.8592	26.4041
C3N-01016_T	T	31.1284	26.5448
C3N-01021_N	N	30.8322	26.8876
C3N-01021_T	T	31.4366	26.9364
C3N-01023_N	N	30.757	26.2232
C3N-01023_T	T	31.1458	26.8473
C3N-01024_N	N	30.8039	26.3955
C3N-01024_T	T	31.4206	27.2319
C3N-01030_N	N	30.7917	26.3418
C3N-01030_T	T	31.1934	26.5065
C3N-01071_N	N	30.822	25.9114
C3N-01071_T	T	31.0825	26.6302
C3N-01072_N	N	30.832	26.3357
C3N-01072_T	T	31.4841	26.9922
C3N-01074_T	T	31.0891	26.6229
C3N-01405_N	N	30.8846	26.6315
C3N-01405_T	T	30.8468	26.4944
C3N-01410_N	N	31.0038	27.0117
C3N-01410_T	T	31.6159	27.074
C3N-01413_N	N	30.772	26.4789
C3N-01413_T	T	31.2335	26.7518
C3N-01414_N	N	30.7438	26.3968
C3N-01414_T	T	31.0426	26.7757
C3N-01415_N	N	30.9297	26.1886
C3N-01415_T	T	31.183	26.7341
C3N-01416_N	N	30.8911	26.3218
C3N-01416_T	T	31.4685	26.9107
C3N-01488_N	N	30.9122	26.5692
C3N-01488_T	T	31.1029	26.7462
C3N-01489_N	N	30.9014	26.6951
C3N-01489_T	T	31.1653	26.6425
C3N-01799_N	N	30.8119	26.4131
C3N-01799_T	T	31.302	26.9751
C3N-01823_N	N	30.9069	26.4419
C3N-01823_T	T	31.3413	27.047
C3N-01842_T	T	31.4865	26.8903
C3N-02000_N	N	30.8168	26.6308
C3N-02000_T	T	31.1547	26.9095
C3N-02002_N	N	30.8474	26.4478
C3N-02002_T	T	30.9983	26.6639
C3N-02003_N	N	30.8467	26.2746
C3N-02003_T	T	31.3345	27.0424
C3N-02067_N	N	30.8196	26.5107
C3N-02067_T	T	31.2276	26.962
C3N-02087_N	N	30.7835	26.4428
C3N-02087_T	T	31.5942	27.4507
C3N-02089_N	N	30.8299	26.413
C3N-02089_T	T	30.9012	26.8597
C3N-02145_N	N	30.8404	26.4491
C3N-02145_T	T	31.1634	26.872
C3N-02149_N	N	30.8061	26.2683
C3N-02149_T	T	31.2849	26.8507
C3N-02155_N	N	30.8051	26.4003
C3N-02155_T	T	31.264	26.7382
C3N-02158_N	N	30.7579	26.1727
C3N-02158_T	T	31.0891	26.7266
C3N-02379_N	N	30.8359	26.2896
C3N-02379_T	T	31.4855	27.18
C3N-02380_N	N	30.753	26.4028
C3N-02380_T	T	30.9631	26.6472
C3N-02421_N	N	30.7654	26.2638
C3N-02421_T	T	31.2189	27.2118
C3N-02422_T	T	30.9731	26.7618
C3N-02423_N	N	30.8942	26.5941
C3N-02423_T	T	31.2206	27.0147
C3N-02424_N	N	30.7692	26.421
C3N-02424_T	T	31.5168	27.2247
C3N-02433_N	N	30.8752	26.006
C3N-02433_T	T	31.1158	27.0984
C3N-02529_N	N	30.7534	26.6609
C3N-02529_T	T	31.0284	26.9007
C3N-02572_N	N	30.9233	26.3336
C3N-02572_T	T	31.2029	27.0309
C3N-02582_N	N	30.7858	26.6444
C3N-02582_T	T	31.383	26.7097
C3N-02586_N	N	30.9138	26.6622
C3N-02586_T	T	31.5096	27.063
C3N-02587_N	N	30.9178	26.5685
C3N-02587_T	T	31.5811	27.342
C3N-02588_N	N	30.8398	26.4038
C3N-02588_T	T	31.1454	26.5019
C3N-02729_N	N	30.9132	26.7284
C3N-02729_T	T	31.8502	27.658

## Sheet: Figure 4e
sample	type	b	a
C3L-00001_N	N	13.0018	0
C3L-00001_T	T	13.5119	0
C3L-00009_N	N	13.3191	0
C3L-00009_T	T	14.6215	0
C3L-00080_N	N	13.5016	0
C3L-00080_T	T	14.8718	0
C3L-00083_N	N	12.9819	0
C3L-00083_T	T	13.5721	0
C3L-00093_N	N	13.1216	0
C3L-00093_T	T	14.629	0
C3L-00094_N	N	13.0216	0.8585
C3L-00094_T	T	13.6216	0
C3L-00095_N	N	13.1017	0
C3L-00095_T	T	13.8916	0
C3L-00140_N	N	13.2616	0
C3L-00140_T	T	13.7715	1.3334
C3L-00144_N	N	12.9818	0
C3L-00144_T	T	13.5217	0
C3L-00263_N	N	13.5616	0
C3L-00263_T	T	13.4415	0.8319
C3L-00279_N	N	13.1316	0
C3L-00279_T	T	13.8866	1.4101
C3L-00368_N	N	13.1318	0
C3L-00368_T	T	13.5815	0
C3L-00412_N	N	13.0619	0
C3L-00412_T	T	13.9115	0
C3L-00422_N	N	13.1815	0
C3L-00422_T	T	15.0241	0
C3L-00510_N	N	13.0817	0
C3L-00510_T	T	13.9617	2.7261
C3L-00604_N	N	12.9417	1.6214
C3L-00604_T	T	13.5615	0
C3L-00893_N	N	13.3815	0
C3L-00893_T	T	13.2016	0.9372
C3L-00913_N	N	13.1216	1.8035
C3L-00913_T	T	14.8216	1.4447
C3L-00973_N	N	13.0017	0
C3L-00973_T	T	14.6415	0.863
C3L-01330_N	N	12.9116	0
C3L-01330_T	T	13.1717	0
C3L-01632_N	N	13.1816	0
C3L-01632_T	T	14.6213	1.1325
C3L-01682_N	N	13.0116	0
C3L-01682_T	T	13.4117	0.9517
C3L-01683_N	N	13.0716	1.7821
C3L-01683_T	T	13.8216	0
C3L-01862_T	T	14.5815	1.3822
C3L-01889_N	N	13.0819	0
C3L-01889_T	T	13.5816	0
C3L-01890_N	N	12.7715	0.8362
C3L-01890_T	T	13.0322	0
C3L-01924_N	N	13.2216	0
C3L-01924_T	T	13.7316	0
C3L-02219_N	N	13.3116	0
C3L-02219_T	T	14.5115	0
C3L-02345_N	N	13.0542	0
C3L-02345_T	T	14.3217	0
C3L-02348_N	N	13.0715	1.3394
C3L-02348_T	T	13.1415	0
C3L-02350_N	N	13.0416	1.4132
C3L-02350_T	T	13.4215	0
C3L-02365_N	N	13.2716	0
C3L-02365_T	T	13.7315	0
C3L-02508_N	N	13.0516	0
C3L-02508_T	T	13.4114	2.0546
C3L-02549_N	N	13.2116	0.8585
C3L-02549_T	T	13.9715	0
C3N-00167_N	N	13.2617	0
C3N-00167_T	T	13.8514	0.7275
C3N-00169_N	N	12.9618	0
C3N-00169_T	T	14.5514	3.261
C3N-00175_N	N	12.7318	0
C3N-00175_T	T	14.4019	0
C3N-00180_N	N	13.0516	0.8766
C3N-00180_T	T	14.1016	1.9121
C3N-00199_N	N	12.9317	0
C3N-00199_T	T	12.5116	0
C3N-00203_N	N	13.0415	0
C3N-00203_T	T	14.5915	0
C3N-00217_N	N	13.2216	0
C3N-00217_T	T	13.8516	0.8903
C3N-00223_N	N	12.7615	0
C3N-00223_T	T	13.4516	0
C3N-00293_N	N	12.6518	0
C3N-00293_T	T	12.6465	0
C3N-00294_T	T	15.4217	1.0059
C3N-00433_N	N	12.9416	0
C3N-00433_T	T	13.8216	0
C3N-00546_N	N	13.0716	0.872
C3N-00546_T	T	13.8715	0
C3N-00547_N	N	12.9117	1.5349
C3N-00547_T	T	14.0218	0
C3N-00549_N	N	12.9316	0
C3N-00549_T	T	14.1616	1.407
C3N-00550_N	N	12.8966	0
C3N-00550_T	T	14.7315	0.8495
C3N-00551_N	N	13.2516	0
C3N-00551_T	T	14.3215	0
C3N-00552_N	N	12.4618	0
C3N-00552_T	T	14.0416	0
C3N-00556_N	N	12.9017	0
C3N-00556_T	T	14.7615	0
C3N-00559_N	N	12.6417	0
C3N-00559_T	T	14.2916	0.8857
C3N-00560_N	N	12.8016	1.4195
C3N-00560_T	T	13.3715	0
C3N-00572_N	N	13.0518	0
C3N-00572_T	T	13.9714	0
C3N-00574_N	N	13.1116	0
C3N-00574_T	T	14.8615	1.6842
C3N-00578_N	N	12.6991	1.8017
C3N-00578_T	T	15.1115	0
C3N-00579_N	N	12.8918	0
C3N-00579_T	T	14.7514	0
C3N-00580_N	N	13.0316	0
C3N-00580_T	T	14.6015	0
C3N-00704_N	N	13.1916	0
C3N-00704_T	T	13.9016	0
C3N-00737_N	N	13.2818	0
C3N-00737_T	T	14.1918	0
C3N-00738_N	N	12.9816	1.8178
C3N-00738_T	T	13.4517	0
C3N-00959_N	N	13.0216	0
C3N-00959_T	T	13.0316	0
C3N-01016_N	N	13.1516	0
C3N-01016_T	T	13.892	0
C3N-01021_N	N	12.8019	0
C3N-01021_T	T	13.8515	0
C3N-01023_N	N	12.9516	0.8995
C3N-01023_T	T	14.1716	0
C3N-01024_N	N	13.1316	0
C3N-01024_T	T	14.6616	0
C3N-01030_N	N	13.1216	0
C3N-01030_T	T	14.0515	0.854
C3N-01071_N	N	13.3841	0.9147
C3N-01071_T	T	14.1314	0
C3N-01072_N	N	13.3416	0
C3N-01072_T	T	14.1415	0
C3N-01074_T	T	14.8815	0.7847
C3N-01405_N	N	13.2316	0
C3N-01405_T	T	13.5316	0
C3N-01410_N	N	13.0516	0
C3N-01410_T	T	14.9715	0.863
C3N-01413_N	N	13.0515	0
C3N-01413_T	T	14.0317	0
C3N-01414_N	N	12.9917	1.5349
C3N-01414_T	T	13.8117	0
C3N-01415_N	N	13.0816	0
C3N-01415_T	T	14.3915	1.3214
C3N-01416_N	N	13.0315	0
C3N-01416_T	T	14.1314	0
C3N-01488_N	N	12.9416	0.8766
C3N-01488_T	T	13.7016	1.3946
C3N-01489_N	N	13.0316	0
C3N-01489_T	T	14.0016	0
C3N-01799_N	N	13.1116	0
C3N-01799_T	T	13.5716	0
C3N-01823_N	N	12.9917	1.0109
C3N-01823_T	T	13.8015	2.0408
C3N-01842_T	T	14.0717	1.5811
C3N-02000_N	N	12.9516	0
C3N-02000_T	T	13.8516	0
C3N-02002_N	N	12.9715	0
C3N-02002_T	T	13.6415	1.7609
C3N-02003_N	N	13.1416	0
C3N-02003_T	T	15.0616	0
C3N-02067_N	N	13.0416	0
C3N-02067_T	T	14.4214	0
C3N-02087_N	N	13.1315	0
C3N-02087_T	T	15.0915	0
C3N-02089_N	N	12.9116	0.8995
C3N-02089_T	T	13.644	0
C3N-02145_N	N	13.1416	0
C3N-02145_T	T	13.8915	0.7721
C3N-02149_N	N	13.0115	1.6228
C3N-02149_T	T	14.5116	0.9183
C3N-02155_N	N	12.9216	0
C3N-02155_T	T	14.5314	0
C3N-02158_N	N	13.0815	0
C3N-02158_T	T	13.6315	0.8059
C3N-02379_N	N	12.9116	0
C3N-02379_T	T	14.7214	0.7041
C3N-02380_N	N	13.1318	1.6485
C3N-02380_T	T	13.0016	0
C3N-02421_N	N	13.0114	0.7355
C3N-02421_T	T	13.7416	0
C3N-02422_T	T	13.4518	1.6349
C3N-02423_N	N	12.8116	0.942
C3N-02423_T	T	14.0316	0
C3N-02424_N	N	12.9217	0.9468
C3N-02424_T	T	14.9017	1.0059
C3N-02433_N	N	13.0015	0
C3N-02433_T	T	13.3415	0
C3N-02529_N	N	12.9115	1.3577
C3N-02529_T	T	13.9415	3.4529
C3N-02572_N	N	12.9618	0
C3N-02572_T	T	13.8816	0
C3N-02582_N	N	12.9616	0.9042
C3N-02582_T	T	14.3215	0
C3N-02586_N	N	12.9516	2.4821
C3N-02586_T	T	13.7616	0
C3N-02587_N	N	12.9015	1.7258
C3N-02587_T	T	14.2316	0
C3N-02588_N	N	12.9517	0.9662
C3N-02588_T	T	14.2714	1.2275
C3N-02729_N	N	12.8315	1.268
C3N-02729_T	T	14.2515	0

## Sheet: Figure 5
Figure 5	Supplementary Data 4

## Sheet: Figure 6
Figure 6	Supplementary Data 5

## Sheet: Figure 7
peptide	modification	n	spectrum_title	charge	exp_mass	tol_ppm	tol_da	isotope_error	pep_mass	mz	score	n_db	total_db	n_random	total_random	pvalue	rank	n_ptm	confident	ref_delta_score	mod_delta_score	dataset	protein
GNEVRPVAGSAESAALR	TMT 10-plex of peptide N-term@0[229.1629]	62	04CPTAC_BCprospective_W_BI_20160930_BL_f11:11801:3	3	1912.03	2.2389	0.00428085	0	1912.03	638.35	49.0274	0	273	0	10000	9.999e-05	1	0	Yes	27.8338	15.4924	CPTAC_Prospective_Breast_BI_Proteome_PDC000120	P17861 (XBP1u)
GNEVRPVAGSAESAALR	TMT 10-plex of peptide N-term@0[229.1629]	62	02CPTAC_BCprospective_W_BI_20160913_BL_f10:12280:3	3	1912.03	0.993957	0.00190048	0	1912.03	638.351	46.8751	0	284	0	10000	9.999e-05	1	0	Yes	29.7027	16.5943	CPTAC_Prospective_Breast_BI_Proteome_PDC000120	P17861 (XBP1u)
GNEVRPVAGSAESAALR	TMT 10-plex of peptide N-term@0[229.1629]	62	09CPTAC_BCprospective_W_BI_20170117_BL_f10:13747:3	3	1912.04	-1.3044	-0.00249405	0	1912.03	638.352	26.4644	0	299	1	10000	0.00019998	1	0	Yes	9.17751	1.56765	CPTAC_Prospective_Breast_BI_Proteome_PDC000120	P17861 (XBP1u)
GNEVRPVAGSAESAALRLR	TMT 10-plex of peptide N-term@0[229.1629]	37	09CPTAC_UCEC_W_PNNL_20180222_B3S1_f11:10048:6	6	2181.23	-5.66086	-0.0123476	0	2181.22	364.546	37.7617	0	232	0	10000	9.999e-05	1	0	Yes	18.5132	1.1579	CPTAC_UCEC_Discovery_Study_Proteome_PDC000125	P17861 (XBP1u)
SSQRSTQK	TMT 10-plex of K@8[229.1629];TMT 10-plex of peptide N-term@0[229.1629]	133	20180418_HF_ZHW_total_liver29_F15:4967:3	3	1378.82	-18.6306	-0.0256878	0	1378.79	460.614	16.1883	0	237	3	261	0.0152672	1	0	Yes	4.78732	0.0349554	HBV_Related_Hepatocellular_Carcinoma_Proteome_PDC000198	P17861 (XBP1u)
DPVPYQPPFLCQWGR	Carbamidomethylation of C@11[57.0215];iTRAQ 4-plex of peptide N-term@0[144.1021]	542	FN14_N163T164_180min_10ug_C2_111013:54947:2	2	2002.99	-0.515265	-0.00103207	0	2002.98	1002.5	16.0027	0	291	2	9999	0.0003	1	0	Yes	5.74347	0.00648333	Proteogenomics_of_Gastric_Cancer_Proteome_PDC000214	P17861 (XBP1u)
IEEAPLSPSENDHPEFIVSVK	Phosphorylation of S@9[79.9663];TMT 10-plex of K@21[229.1629];TMT 10-plex of peptide N-term@0[229.1629]	90	20170620_LC_TMTB11_phospho_F08_02:47032:3	3	2874.45	0.0565383	0.000162516	0	2874.45	959.156	43.9886	0	2011	0	10000	9.999e-05	1	0	Yes	28.3588	21.8363	Academia_Sinica_LUAD100_Phosphoproteome_PDC000220	P17861-2 (XBP1s)
IEEAPLSPSENDHPEFIVSVK	Phosphorylation of S@7[79.9663];TMT 10-plex of K@21[229.1629];TMT 10-plex of peptide N-term@0[229.1629]	87	20170607_LC_TMTB9_phospho_F08_02:44763:3	3	2874.44	1.71277	0.00492326	0	2874.45	959.154	29.9846	0	2072	0	10000	9.999e-05	1	0	Yes	15.1383	8.28038	Academia_Sinica_LUAD100_Phosphoproteome_PDC000220	P17861-2 (XBP1s)
IEEAPLSPSENDHPEFIVSVK	Phosphorylation of S@9[79.9663];TMT 10-plex of K@21[229.1629];TMT 10-plex of peptide N-term@0[229.1629]	90	20180120_LC_TMTB20_phospho_F07_01:39792:3	3	2874.45	-1.28119	-0.0036827	0	2874.45	959.157	21.1458	0	1947	0	10000	9.999e-05	1	0	Yes	6.82698	3.64998	Academia_Sinica_LUAD100_Phosphoproteome_PDC000220	P17861-2 (XBP1s)
IEEAPLSPSENDHPEFIVSVK	Phosphorylation of S@7[79.9663];TMT 10-plex of K@21[229.1629];TMT 10-plex of peptide N-term@0[229.1629]	87	20170515_LC_TMTB6_phospho_F08_02:46115:3	3	2874.46	-3.25592	-0.00935897	0	2874.45	959.159	23.5877	0	1845	0	10000	9.999e-05	1	0	Yes	10.6223	4.84698	Academia_Sinica_LUAD100_Phosphoproteome_PDC000220	P17861-2 (XBP1s)
IEEAPLSPSENDHPEFIVSVK	Phosphorylation of S@9[79.9663];TMT 10-plex of K@21[229.1629];TMT 10-plex of peptide N-term@0[229.1629]	90	20180823_LC_TMTB25_phospho_F08_02:39124:3	3	2874.45	-0.96268	-0.00276717	0	2874.45	959.157	37.4716	0	1961	0	10000	9.999e-05	1	0	Yes	23.8846	16.4921	Academia_Sinica_LUAD100_Phosphoproteome_PDC000220	P17861-2 (XBP1s)
IEEAPLSPSENDHPEFIVSVK	Phosphorylation of S@7[79.9663];TMT 10-plex of K@21[229.1629];TMT 10-plex of peptide N-term@0[229.1629]	87	20180207_LC_TMTB22_phospho_F08_02:37515:3	3	2874.45	-0.198266	-0.000569906	0	2874.45	959.156	32.7588	0	1984	0	10000	9.999e-05	1	0	Yes	14.7026	11.6151	Academia_Sinica_LUAD100_Phosphoproteome_PDC000220	P17861-2 (XBP1s)
IEEAPLSPSENDHPEFIVSVK	Phosphorylation of S@9[79.9663];TMT 10-plex of K@21[229.1629];TMT 10-plex of peptide N-term@0[229.1629]	90	20180207_LC_TMTB22_phospho_F08_01:37535:3	3	2874.45	0.247642	0.000711833	0	2874.45	959.156	43.3762	0	2047	0	10000	9.999e-05	1	0	Yes	28.2117	20.2092	Academia_Sinica_LUAD100_Phosphoproteome_PDC000220	P17861-2 (XBP1s)
IEEAPLSPSENDHPEFIVSVK	Phosphorylation of S@7[79.9663];TMT 10-plex of K@21[229.1629];TMT 10-plex of peptide N-term@0[229.1629]	87	20170531_LC_TMTB8_phospho_F09_02:44183:3	3	2874.44	1.26686	0.00364152	0	2874.45	959.155	22.3674	0	2068	0	10000	9.999e-05	1	0	Yes	10.2554	4.75189	Academia_Sinica_LUAD100_Phosphoproteome_PDC000220	P17861-2 (XBP1s)
IEEAPLSPSENDHPEFIVSVK	Phosphorylation of S@7[79.9663];TMT 10-plex of K@21[229.1629];TMT 10-plex of peptide N-term@0[229.1629]	87	20170531_LC_TMTB8_phospho_F09_01:44151:3	3	2874.45	-0.325669	-0.000936116	0	2874.45	959.156	33.3168	0	1992	0	10000	9.999e-05	1	0	Yes	19.7774	14.5068	Academia_Sinica_LUAD100_Phosphoproteome_PDC000220	P17861-2 (XBP1s)
LEAINELIR	TMT 10-plex of peptide N-term@0[229.1629]	271	g00727_Prot_35_07:35756:2	2	1298.78	-0.00410241	-5.32811e-06	0	1298.78	650.395	37.6025	0	223	3	3174	0.00125984	1	0	Yes	15.7476	4.00076	CCLE_proteome_MSV000085836	P17861-2 (XBP1s)
IEEAPLSPSENDHPEFIVSVK	Phosphorylation of S@9[79.9663];TMT 10-plex of K@21[229.1629];TMT 10-plex of peptide N-term@0[229.1629]	17	12CPTAC_CCRCC_P_JHU_20180206_LUMOS_f06:34459:3	3	2874.45	-2.0456	-0.00587996	0	2874.45	959.158	44.2617	0	1938	0	10000	9.999e-05	1	0	Yes	26.1184	19.5325	CPTAC_CCRCC_Discovery_Study_Phosphoproteme_PDC000128	P17861-2 (XBP1s)
IEEAPLSPSENDHPEFIVSVK	Phosphorylation of S@9[79.9663];TMT 10-plex of K@21[229.1629];TMT 10-plex of peptide N-term@0[229.1629]	17	02CPTAC_CCRCC_P_JHU_20171108_LUMOS_f06:34748:3	3	2874.44	0.375044	0.00107804	0	2874.45	959.156	44.2913	0	2065	0	10000	9.999e-05	1	0	Yes	27.7853	22.883	CPTAC_CCRCC_Discovery_Study_Phosphoproteme_PDC000128	P17861-2 (XBP1s)
IEEAPLSPSENDHPEFIVSVK	Phosphorylation of S@7[79.9663];TMT 10-plex of K@21[229.1629];TMT 10-plex of peptide N-term@0[229.1629]	12	22CPTAC_CCRCC_P_JHU_20180615_LUMOS_f06:35616:3	3	2874.44	3.05049	0.00876847	0	2874.45	959.153	34.1833	0	2103	0	10000	9.999e-05	1	0	Yes	18.1265	13.5352	CPTAC_CCRCC_Discovery_Study_Phosphoproteme_PDC000128	P17861-2 (XBP1s)
IEEAPLSPSENDHPEFIVSVK	Phosphorylation of S@7[79.9663];TMT 10-plex of K@21[229.1629];TMT 10-plex of peptide N-term@0[229.1629]	17	11CPTAC_GBM_P_PNNL_20190501_B3S3_f12:36691:3	3	2874.44	3.7512	0.0107826	0	2874.45	959.152	33.0623	0	2162	0	10000	9.999e-05	1	0	Yes	19.3976	13.6261	CPTAC_GBM_Discovery_Study_Phosphoproteome_PDC000205	P17861-2 (XBP1s)
IEEAPLSPSENDHPEFIVSVK	Phosphorylation of S@9[79.9663];TMT 10-plex of K@21[229.1629];TMT 10-plex of peptide N-term@0[229.1629]	30	07CPTAC_HNSCC_P_JHU_20190716_LUMOS_f07:35377:3	3	2874.45	-0.198266	-0.000569906	0	2874.45	959.156	48.2118	0	1984	0	10000	9.999e-05	1	0	Yes	30.0437	20.1976	CPTAC_HNSCC_Discovery_Study_Phosphoproteome_PDC000222	P17861-2 (XBP1s)
IEEAPLSPSENDHPEFIVSVK	Phosphorylation of S@7[79.9663];TMT 10-plex of K@21[229.1629];TMT 10-plex of peptide N-term@0[229.1629]	29	19CPTAC_HNSCC_P_JHU_20190925_LUMOS_f06:34199:3	3	2874.44	0.820952	0.00235978	0	2874.45	959.155	40.8028	0	2068	0	10000	9.999e-05	1	0	Yes	22.5871	16.2125	CPTAC_HNSCC_Discovery_Study_Phosphoproteome_PDC000222	P17861-2 (XBP1s)
IEEAPLSPSENDHPEFIVSVK	Phosphorylation of S@7[79.9663];TMT 10-plex of K@21[229.1629];TMT 10-plex of peptide N-term@0[229.1629]	29	02CPTAC_HNSCC_P_JHU_20190705_LUMOS_f07:32943:3	3	2874.44	3.3053	0.0095009	0	2874.45	959.153	32.0403	0	2146	0	10000	9.999e-05	1	0	Yes	18.0867	10.2907	CPTAC_HNSCC_Discovery_Study_Phosphoproteome_PDC000222	P17861-2 (XBP1s)
IEEAPLSPSENDHPEFIVSVK	Phosphorylation of S@9[79.9663];TMT 10-plex of K@21[229.1629];TMT 10-plex of peptide N-term@0[229.1629]	30	18CPTAC_HNSCC_P_JHU_20190923_LUMOS_f06:34953:3	3	2874.45	0.0565383	0.000162516	0	2874.45	959.156	44.276	0	2011	0	10000	9.999e-05	1	0	Yes	27.6244	20.0234	CPTAC_HNSCC_Discovery_Study_Phosphoproteome_PDC000222	P17861-2 (XBP1s)
IEEAPLSPSENDHPEFIVSVK	Phosphorylation of S@9[79.9663];TMT 10-plex of K@21[229.1629];TMT 10-plex of peptide N-term@0[229.1629]	30	01CPTAC_HNSCC_P_JHU_20190702_LUMOS_f07:37667:3	3	2874.45	-1.9182	-0.00551375	0	2874.45	959.158	47.9935	0	1949	0	10000	9.999e-05	1	0	Yes	32.0949	25.8009	CPTAC_HNSCC_Discovery_Study_Phosphoproteome_PDC000222	P17861-2 (XBP1s)
IEEAPLSPSENDHPEFIVSVK	Phosphorylation of S@9[79.9663];TMT 10-plex of K@21[229.1629];TMT 10-plex of peptide N-term@0[229.1629]	30	09CPTAC_HNSCC_P_JHU_20190720_LUMOS_f07:36386:3	3	2874.44	0.502446	0.00144425	0	2874.45	959.155	48.0672	0	2060	0	10000	9.999e-05	1	0	Yes	31.9777	26.4642	CPTAC_HNSCC_Discovery_Study_Phosphoproteome_PDC000222	P17861-2 (XBP1s)
IEEAPLSPSENDHPEFIVSVK	Phosphorylation of S@7[79.9663];TMT 10-plex of K@21[229.1629];TMT 10-plex of peptide N-term@0[229.1629]	29	15CPTAC_HNSCC_P_JHU_20190916_LUMOS_f07:33898:3	3	2874.44	2.60458	0.00748674	0	2874.45	959.153	30.7108	0	2092	0	10000	9.999e-05	1	0	Yes	12.2362	6.04009	CPTAC_HNSCC_Discovery_Study_Phosphoproteome_PDC000222	P17861-2 (XBP1s)
IEEAPLSPSENDHPEFIVSVK	Phosphorylation of S@9[79.9663];TMT 10-plex of K@21[229.1629];TMT 10-plex of peptide N-term@0[229.1629]	30	04CPTAC_HNSCC_P_JHU_20190709_LUMOS_f06:34454:3	3	2874.45	0.247642	0.000711833	0	2874.45	959.156	48.174	0	2047	0	10000	9.999e-05	1	0	Yes	32.0287	25.7712	CPTAC_HNSCC_Discovery_Study_Phosphoproteome_PDC000222	P17861-2 (XBP1s)
IEEAPLSPSENDHPEFIVSVK	Phosphorylation of S@7[79.9663];TMT 10-plex of K@21[229.1629];TMT 10-plex of peptide N-term@0[229.1629]	29	13CPTAC_HNSCC_P_JHU_20190912_LUMOS_f07:33819:3	3	2874.44	0.375044	0.00107804	0	2874.45	959.156	48.9069	0	2065	0	10000	9.999e-05	1	0	Yes	30.5184	24.1334	CPTAC_HNSCC_Discovery_Study_Phosphoproteome_PDC000222	P17861-2 (XBP1s)
IEEAPLSPSENDHPEFIVSVK	Phosphorylation of S@9[79.9663];TMT 10-plex of K@21[229.1629];TMT 10-plex of peptide N-term@0[229.1629]	30	03CPTAC_HNSCC_P_JHU_20190707_LUMOS_f07:34414:3	3	2874.44	1.71277	0.00492326	0	2874.45	959.154	47.9749	0	2072	0	10000	9.999e-05	1	0	Yes	32.0618	26.5913	CPTAC_HNSCC_Discovery_Study_Phosphoproteome_PDC000222	P17861-2 (XBP1s)
IEEAPLSPSENDHPEFIVSVK	Phosphorylation of S@7[79.9663];TMT 10-plex of K@21[229.1629];TMT 10-plex of peptide N-term@0[229.1629]	29	08CPTAC_HNSCC_P_JHU_20190718_LUMOS_f06:36784:3	3	2874.46	-5.48546	-0.0157677	0	2874.45	959.161	45.6284	0	1845	0	10000	9.999e-05	1	0	Yes	30.029	24.4167	CPTAC_HNSCC_Discovery_Study_Phosphoproteome_PDC000222	P17861-2 (XBP1s)
IEEAPLSPSENDHPEFIVSVK	Phosphorylation of S@9[79.9663];TMT 10-plex of K@21[229.1629];TMT 10-plex of peptide N-term@0[229.1629]	13	10CPTAC_LSCC_P_BI_20190731_BD_f09:36630:3	3	2874.45	-1.40859	-0.00404891	0	2874.45	959.157	48.2769	0	1950	0	10000	9.999e-05	1	0	Yes	30.7272	25.7666	CPTAC_LSCC_Discovery_Study_Phosphoproteome_PDC000232	P17861-2 (XBP1s)
IEEAPLSPSENDHPEFIVSVK	Phosphorylation of S@7[79.9663];TMT 10-plex of K@21[229.1629];TMT 10-plex of peptide N-term@0[229.1629]	17	20CPTAC_LSCC_P_BI_20190902_BD_f01:34225:3	3	2874.45	-1.02638	-0.00295028	0	2874.45	959.157	37.2905	0	1961	0	10000	9.999e-05	1	0	Yes	16.2632	13.2777	CPTAC_LSCC_Discovery_Study_Phosphoproteome_PDC000232	P17861-2 (XBP1s)
IEEAPLSPSENDHPEFIVSVK	Phosphorylation of S@9[79.9663];TMT 10-plex of K@21[229.1629];TMT 10-plex of peptide N-term@0[229.1629]	13	02CPTAC_LSCC_P_BI_20190625_BD_f09:36067:3	3	2874.45	0.247642	0.000711833	0	2874.45	959.156	48.1932	0	2047	0	10000	9.999e-05	1	0	Yes	32.6717	26.6878	CPTAC_LSCC_Discovery_Study_Phosphoproteome_PDC000232	P17861-2 (XBP1s)
IEEAPLSPSENDHPEFIVSVK	Phosphorylation of S@7[79.9663];TMT 10-plex of K@21[229.1629];TMT 10-plex of peptide N-term@0[229.1629]	17	04CPTAC_LSCC_P_BI_20190705_BD_f11:34123:3	3	2874.44	2.85939	0.00821916	0	2874.45	959.153	44.8266	0	2096	0	10000	9.999e-05	1	0	Yes	26.5689	21.974	CPTAC_LSCC_Discovery_Study_Phosphoproteome_PDC000232	P17861-2 (XBP1s)
IEEAPLSPSENDHPEFIVSVK	Phosphorylation of S@7[79.9663];TMT 10-plex of K@21[229.1629];TMT 10-plex of peptide N-term@0[229.1629]	17	05CPTAC_LSCC_P_BI_20190708_BD_f10:34843:3	3	2874.43	3.94231	0.0113319	0	2874.45	959.152	45.3154	0	2191	0	10000	9.999e-05	1	0	Yes	31.9728	24.4305	CPTAC_LSCC_Discovery_Study_Phosphoproteome_PDC000232	P17861-2 (XBP1s)
IEEAPLSPSENDHPEFIVSVK	Phosphorylation of S@7[79.9663];TMT 10-plex of K@21[229.1629];TMT 10-plex of peptide N-term@0[229.1629]	17	21CPTAC_LSCC_P_BI_20190905_BD_f01:34118:3	3	2874.45	-2.55521	-0.00734481	0	2874.45	959.158	26.3993	0	1850	0	10000	9.999e-05	1	0	Yes	6.07879	1.46058	CPTAC_LSCC_Discovery_Study_Phosphoproteome_PDC000232	P17861-2 (XBP1s)
IEEAPLSPSENDHPEFIVSVK	Phosphorylation of S@7[79.9663];TMT 10-plex of K@21[229.1629];TMT 10-plex of peptide N-term@0[229.1629]	32	12CPTAC_LUAD_P_BI_20180807_BD_f06:34203:3	3	2874.46	-3.89293	-0.01119	0	2874.45	959.16	44.808	0	1835	0	10000	9.999e-05	1	0	Yes	30.2495	20.0248	CPTAC_LUAD_Discovery_Study_Phosphoproteome_PDC000149	P17861-2 (XBP1s)
IEEAPLSPSENDHPEFIVSVK	Phosphorylation of S@7[79.9663];TMT 10-plex of K@21[229.1629];TMT 10-plex of peptide N-term@0[229.1629]	32	14CPTAC_LUAD_P_BI_20180528_BD_f06:33388:3	3	2874.44	0.629849	0.00181047	0	2874.45	959.155	44.8188	0	2064	0	10000	9.999e-05	1	0	Yes	28.8861	23.3084	CPTAC_LUAD_Discovery_Study_Phosphoproteome_PDC000149	P17861-2 (XBP1s)
IEEAPLSPSENDHPEFIVSVK	Phosphorylation of S@7[79.9663];TMT 10-plex of K@21[229.1629];TMT 10-plex of peptide N-term@0[229.1629]	32	21CPTAC_LUAD_P_BI_20180724_BD_f06:34380:3	3	2874.45	-2.81001	-0.00807723	0	2874.45	959.159	48.8677	0	1862	0	10000	9.999e-05	1	0	Yes	31.5875	23.9709	CPTAC_LUAD_Discovery_Study_Phosphoproteome_PDC000149	P17861-2 (XBP1s)
IEEAPLSPSENDHPEFIVSVK	Phosphorylation of S@7[79.9663];TMT 10-plex of K@21[229.1629];TMT 10-plex of peptide N-term@0[229.1629]	32	13CPTAC_LUAD_P_BI_20180526_BD_f06:32154:3	3	2874.44	2.22238	0.0063881	0	2874.45	959.154	44.828	0	2087	0	10000	9.999e-05	1	0	Yes	29.9197	23.2021	CPTAC_LUAD_Discovery_Study_Phosphoproteome_PDC000149	P17861-2 (XBP1s)
IEEAPLSPSENDHPEFIVSVK	Phosphorylation of S@9[79.9663];TMT 10-plex of K@21[229.1629];TMT 10-plex of peptide N-term@0[229.1629]	31	09CPTAC_LUAD_P_BI_20180509_BD_f07:32316:3	3	2874.44	0.629849	0.00181047	0	2874.45	959.155	44.4159	0	2064	0	10000	9.999e-05	1	0	Yes	27.2115	19.9375	CPTAC_LUAD_Discovery_Study_Phosphoproteome_PDC000149	P17861-2 (XBP1s)
IEEAPLSPSENDHPEFIVSVK	Phosphorylation of S@7[79.9663];TMT 10-plex of K@21[229.1629];TMT 10-plex of peptide N-term@0[229.1629]	32	19CPTAC_LUAD_P_BI_20180701_BD_f06:33846:3	3	2874.45	-0.325669	-0.000936116	0	2874.45	959.156	21.4	0	1992	0	10000	9.999e-05	1	0	Yes	5.41292	0.675425	CPTAC_LUAD_Discovery_Study_Phosphoproteome_PDC000149	P17861-2 (XBP1s)
IEEAPLSPSENDHPEFIVSVK	Phosphorylation of S@7[79.9663];TMT 10-plex of K@21[229.1629];TMT 10-plex of peptide N-term@0[229.1629]	32	08CPTAC_LUAD_P_BI_20180504_BD_f06:33600:3	3	2874.45	-2.42781	-0.0069786	0	2874.45	959.158	44.8424	0	1856	0	10000	9.999e-05	1	0	Yes	28.4711	19.9746	CPTAC_LUAD_Discovery_Study_Phosphoproteome_PDC000149	P17861-2 (XBP1s)
IEEAPLSPSENDHPEFIVSVK	Phosphorylation of S@7[79.9663];TMT 10-plex of K@21[229.1629];TMT 10-plex of peptide N-term@0[229.1629]	32	07CPTAC_LUAD_P_BI_20180428_BD_f06:35666:3	3	2874.46	-3.38332	-0.00972518	0	2874.45	959.159	48.7355	0	1842	0	10000	9.999e-05	1	0	Yes	32.4739	23.9221	CPTAC_LUAD_Discovery_Study_Phosphoproteome_PDC000149	P17861-2 (XBP1s)
IEEAPLSPSENDHPEFIVSVK	Phosphorylation of S@7[79.9663];TMT 10-plex of K@21[229.1629];TMT 10-plex of peptide N-term@0[229.1629]	32	04CPTAC_LUAD_P_BI_20180423_BD_f07:34239:3	3	2874.46	-3.63813	-0.0104576	0	2874.45	959.159	44.8831	0	1840	0	10000	9.999e-05	1	0	Yes	28.8391	23.3389	CPTAC_LUAD_Discovery_Study_Phosphoproteome_PDC000149	P17861-2 (XBP1s)
IEEAPLSPSENDHPEFIVSVK	Phosphorylation of S@7[79.9663];TMT 10-plex of K@21[229.1629];TMT 10-plex of peptide N-term@0[229.1629]	32	23CPTAC_LUAD_P_BI_20180728_BD_f06:34377:3	3	2874.47	-6.95059	-0.0199791	0	2874.45	959.163	44.9005	0	1799	0	10000	9.999e-05	1	0	Yes	29.0157	19.9783	CPTAC_LUAD_Discovery_Study_Phosphoproteome_PDC000149	P17861-2 (XBP1s)
IEEAPLSPSENDHPEFIVSVK	Phosphorylation of S@7[79.9663];TMT 10-plex of K@21[229.1629];TMT 10-plex of peptide N-term@0[229.1629]	32	24CPTAC_LUAD_P_BI_20180731_BD_f06:35904:3	3	2874.45	-1.15378	-0.00331649	0	2874.45	959.157	44.9218	0	1962	0	10000	9.999e-05	1	0	Yes	28.4571	22.7894	CPTAC_LUAD_Discovery_Study_Phosphoproteome_PDC000149	P17861-2 (XBP1s)
IEEAPLSPSENDHPEFIVSVK	Phosphorylation of S@9[79.9663];TMT 10-plex of K@21[229.1629];TMT 10-plex of peptide N-term@0[229.1629]	31	01CPTAC_LUAD_P_BI_20180419_BD_f06:33136:3	3	2874.44	1.90387	0.00547257	0	2874.45	959.154	44.3092	0	2069	0	10000	9.999e-05	1	0	Yes	28.6776	19.7742	CPTAC_LUAD_Discovery_Study_Phosphoproteome_PDC000149	P17861-2 (XBP1s)
IEEAPLSPSENDHPEFIVSVK	Phosphorylation of S@7[79.9663];TMT 10-plex of K@21[229.1629];TMT 10-plex of peptide N-term@0[229.1629]	32	02CPTAC_LUAD_P_BI_20180420_BD_f06:32669:3	3	2874.45	-0.453071	-0.00130233	0	2874.45	959.156	33.0998	0	1992	0	10000	9.999e-05	1	0	Yes	19.4819	14.2335	CPTAC_LUAD_Discovery_Study_Phosphoproteome_PDC000149	P17861-2 (XBP1s)
IEEAPLSPSENDHPEFIVSVK	Phosphorylation of S@7[79.9663];TMT 10-plex of K@21[229.1629];TMT 10-plex of peptide N-term@0[229.1629]	32	22CPTAC_LUAD_P_BI_20180726_BD_f06:34318:3	3	2874.45	-2.2367	-0.00642928	0	2874.45	959.158	44.7837	0	1918	0	10000	9.999e-05	1	0	Yes	31.0034	20.0326	CPTAC_LUAD_Discovery_Study_Phosphoproteome_PDC000149	P17861-2 (XBP1s)
CPSPEPASLEELPEVYPEGPSSLPASLSLSVGTSSAK	Phosphorylation of S@3[79.9663];Carbamidomethylation of C@1[57.0215];TMT 10-plex of K@37[229.1629];TMT 10-plex of peptide N-term@0[229.1629]	4	24CPTAC_LUAD_P_BI_20180730_BD_f10:45130:4	4	4307.13	-1.00224	-0.00431677	0	4307.12	1077.79	48.8433	0	3575	0	10000	9.999e-05	1	0	Yes	32.5027	23.2493	CPTAC_LUAD_Discovery_Study_Phosphoproteome_PDC000149	P17861-2 (XBP1s)
IEEAPLSPSENDHPEFIVSVK	Phosphorylation of S@7[79.9663];TMT 10-plex of K@21[229.1629];TMT 10-plex of peptide N-term@0[229.1629]	32	25CPTAC_LUAD_P_BI_20180803_BD_f06:34227:3	3	2874.45	-3.00112	-0.00862655	0	2874.45	959.159	48.0835	0	1863	0	10000	9.999e-05	1	0	Yes	33.5183	22.0836	CPTAC_LUAD_Discovery_Study_Phosphoproteome_PDC000149	P17861-2 (XBP1s)
IEEAPLSPSENDHPEFIVSVK	Phosphorylation of S@9[79.9663];TMT 10-plex of K@21[229.1629];TMT 10-plex of peptide N-term@0[229.1629]	28	01CPTAC_PDA_P_JHU_20191123_LUMOS_f07:33912:3	3	2874.43	4.13341	0.0118813	0	2874.45	959.152	44.6356	0	2181	0	10000	9.999e-05	1	0	Yes	25.6699	20.2424	CPTAC_PDA_Discovery_Study_Phosphoproteome_PDC000271	P17861-2 (XBP1s)
IEEAPLSPSENDHPEFIVSVK	Phosphorylation of S@7[79.9663];TMT 10-plex of K@21[229.1629];TMT 10-plex of peptide N-term@0[229.1629]	29	14CPTAC_PDA_P_JHU_20191216_LUMOS_f06:36642:3	3	2874.43	4.32451	0.0124306	0	2874.45	959.152	36.449	0	2186	0	10000	9.999e-05	1	0	Yes	22.8929	16.3319	CPTAC_PDA_Discovery_Study_Phosphoproteome_PDC000271	P17861-2 (XBP1s)
IEEAPLSPSENDHPEFIVSVK	Phosphorylation of S@9[79.9663];TMT 10-plex of K@21[229.1629];TMT 10-plex of peptide N-term@0[229.1629]	28	05CPTAC_PDA_P_JHU_20191130_LUMOS_f06:36402:3	3	2874.44	3.11419	0.00895158	0	2874.45	959.153	40.2716	0	2149	0	10000	9.999e-05	1	0	Yes	24.7313	19.4914	CPTAC_PDA_Discovery_Study_Phosphoproteome_PDC000271	P17861-2 (XBP1s)
IEEAPLSPSENDHPEFIVSVK	Phosphorylation of S@7[79.9663];TMT 10-plex of K@21[229.1629];TMT 10-plex of peptide N-term@0[229.1629]	29	25CPTAC_PDA_P_JHU_20200525_LUMOS_f07:34143:3	3	2874.45	-1.09008	-0.00313338	0	2874.45	959.157	36.605	0	1963	0	10000	9.999e-05	1	0	Yes	19.4969	13.6394	CPTAC_PDA_Discovery_Study_Phosphoproteome_PDC000271	P17861-2 (XBP1s)
IEEAPLSPSENDHPEFIVSVK	Phosphorylation of S@7[79.9663];TMT 10-plex of K@21[229.1629];TMT 10-plex of peptide N-term@0[229.1629]	29	01CPTAC_PDA_P_JHU_20191123_LUMOS_f06:34966:3	3	2874.44	0.438745	0.00126115	0	2874.45	959.155	45.58	0	2060	0	10000	9.999e-05	1	0	Yes	31.5086	21.739	CPTAC_PDA_Discovery_Study_Phosphoproteome_PDC000271	P17861-2 (XBP1s)
IEEAPLSPSENDHPEFIVSVK	Phosphorylation of S@9[79.9663];TMT 10-plex of K@21[229.1629];TMT 10-plex of peptide N-term@0[229.1629]	27	01CPTAC_BCprospective_P_BI_20160927_BL_f11:32843:3	3	2874.45	0.183941	0.000528727	0	2874.45	959.156	44.3861	0	2045	0	10000	9.999e-05	1	0	Yes	28.1191	23.0639	CPTAC_Prospective_Breast_BI_Phosphoproteome_PDC000121	P17861-2 (XBP1s)
IEEAPLSPSENDHPEFIVSVK	Phosphorylation of S@9[79.9663];TMT 10-plex of K@21[229.1629];TMT 10-plex of peptide N-term@0[229.1629]	27	06CPTAC_BCprospective_P_BI_20170203_BL_f12:37175:3	3	2874.44	1.45796	0.00419084	0	2874.45	959.154	44.411	0	2070	0	10000	9.999e-05	1	0	Yes	26.9885	23.3018	CPTAC_Prospective_Breast_BI_Phosphoproteome_PDC000121	P17861-2 (XBP1s)
IEEAPLSPSENDHPEFIVSVK	Phosphorylation of S@7[79.9663];TMT 10-plex of K@21[229.1629];TMT 10-plex of peptide N-term@0[229.1629]	29	17CPTAC_BCProspective_P_BI_20170623_BL_f10:36028:3	3	2874.45	-0.261967	-0.000753011	0	2874.45	959.156	30.5958	0	1980	0	10000	9.999e-05	1	0	Yes	14.9359	9.79833	CPTAC_Prospective_Breast_BI_Phosphoproteome_PDC000121	P17861-2 (XBP1s)
IEEAPLSPSENDHPEFIVSVK	Phosphorylation of S@7[79.9663];TMT 10-plex of K@21[229.1629];TMT 10-plex of peptide N-term@0[229.1629]	29	07CPTAC_BCprospective_P_BI_20170204_BL_f11:35903:3	3	2874.45	-2.42781	-0.0069786	0	2874.45	959.158	37.1571	0	1856	0	10000	9.999e-05	1	0	Yes	21.5427	15.8313	CPTAC_Prospective_Breast_BI_Phosphoproteome_PDC000121	P17861-2 (XBP1s)
IEEAPLSPSENDHPEFIVSVK	Phosphorylation of S@7[79.9663];TMT 10-plex of K@21[229.1629];TMT 10-plex of peptide N-term@0[229.1629]	29	08CPTAC_BCprospective_P_BI_20170206_BL_f11:36422:3	3	2874.45	-1.34489	-0.0038658	0	2874.45	959.157	36.8399	0	1947	0	10000	9.999e-05	1	0	Yes	19.7638	12.4433	CPTAC_Prospective_Breast_BI_Phosphoproteome_PDC000121	P17861-2 (XBP1s)
IEEAPLSPSENDHPEFIVSVK	Phosphorylation of S@9[79.9663];TMT 10-plex of K@21[229.1629];TMT 10-plex of peptide N-term@0[229.1629]	27	16CPTAC_BCProspective_P_BI_20170622_BL_f11:35430:3	3	2874.44	0.884653	0.00254289	0	2874.45	959.155	48.0894	0	2064	0	10000	9.999e-05	1	0	Yes	32.5241	26.6616	CPTAC_Prospective_Breast_BI_Phosphoproteome_PDC000121	P17861-2 (XBP1s)
IEEAPLSPSENDHPEFIVSVK	Phosphorylation of S@7[79.9663];TMT 10-plex of K@21[229.1629];TMT 10-plex of peptide N-term@0[229.1629]	20	17CPTAC_UCEC_P_PNNL_20181015_B5S1_f01:38805:4	4	2874.46	-3.63351	-0.0104443	0	2874.45	719.621	44.4049	0	1840	0	10000	9.999e-05	1	0	Yes	26.6672	11.2786	CPTAC_UCEC_Discovery_Study_Phosphoproteome_PDC000126	P17861-2 (XBP1s)
IEEAPLSPSENDHPEFIVSVK	Phosphorylation of S@7[79.9663];TMT 10-plex of K@21[229.1629];TMT 10-plex of peptide N-term@0[229.1629]	20	16CPTAC_UCEC_P_PNNL_20180503_B4S4_f01:37077:4	4	2874.43	4.4353	0.012749	0	2874.45	719.616	49.564	0	2184	0	10000	9.999e-05	1	0	Yes	29.5927	22.0483	CPTAC_UCEC_Discovery_Study_Phosphoproteome_PDC000126	P17861-2 (XBP1s)
IEEAPLSPSENDHPEFIVSVK	Phosphorylation of S@7[79.9663];TMT 10-plex of K@21[229.1629];TMT 10-plex of peptide N-term@0[229.1629]	44	20180708_fusion_zhw_TMT11_liver10_pho_F14:22997:3	3	2874.45	-0.38937	-0.00111922	0	2874.45	959.156	44.9199	0	1992	0	10000	9.999e-05	1	0	Yes	28.588	20.0119	HBV_Related_Hepatocellular_Carcinoma_Phosphoproteome_PDC000199	P17861-2 (XBP1s)
IEEAPLSPSENDHPEFIVSVK	Phosphorylation of S@9[79.9663];TMT 10-plex of K@21[229.1629];TMT 10-plex of peptide N-term@0[229.1629]	40	20180711_fusion_zhw_TMT11_liver20_pho_F17:23843:3	3	2874.44	2.28608	0.00657121	0	2874.45	959.154	48.1141	0	2079	0	10000	9.999e-05	1	0	Yes	29.7732	24.6465	HBV_Related_Hepatocellular_Carcinoma_Phosphoproteome_PDC000199	P17861-2 (XBP1s)
IEEAPLSPSENDHPEFIVSVK	Phosphorylation of S@7[79.9663];TMT 10-plex of K@21[229.1629];TMT 10-plex of peptide N-term@0[229.1629]	44	20180514_fusion_zhw_TMT11_liver17_pho_F16:22395:3	3	2874.43	4.32451	0.0124306	0	2874.45	959.152	37.7998	0	2186	0	10000	9.999e-05	1	0	Yes	21.7839	13.5856	HBV_Related_Hepatocellular_Carcinoma_Phosphoproteome_PDC000199	P17861-2 (XBP1s)
IEEAPLSPSENDHPEFIVSVK	Phosphorylation of S@7[79.9663];TMT 10-plex of K@21[229.1629];TMT 10-plex of peptide N-term@0[229.1629]	44	20180510_fusion_zhw_TMT11_liver16_pho_F16:22252:3	3	2874.44	3.6238	0.0104164	0	2874.45	959.152	48.5921	0	2159	0	10000	9.999e-05	1	0	Yes	31.8337	24.5921	HBV_Related_Hepatocellular_Carcinoma_Phosphoproteome_PDC000199	P17861-2 (XBP1s)
IEEAPLSPSENDHPEFIVSVK	Phosphorylation of S@7[79.9663];TMT 10-plex of K@21[229.1629];TMT 10-plex of peptide N-term@0[229.1629]	44	20180505_fusion_zhw_TMT11_liver13_pho_F15:22372:3	3	2874.44	2.85939	0.00821916	0	2874.45	959.153	44.5327	0	2096	0	10000	9.999e-05	1	0	Yes	26.0905	19.2776	HBV_Related_Hepatocellular_Carcinoma_Phosphoproteome_PDC000199	P17861-2 (XBP1s)
IEEAPLSPSENDHPEFIVSVK	Phosphorylation of S@7[79.9663];TMT 10-plex of K@21[229.1629];TMT 10-plex of peptide N-term@0[229.1629]	44	20180515_fusion_zhw_TMT11_liver18_pho_F16:22740:3	3	2874.44	3.6875	0.0105995	0	2874.45	959.152	19.0409	0	2159	0	10000	9.999e-05	1	0	Yes	6.9918	1.28331	HBV_Related_Hepatocellular_Carcinoma_Phosphoproteome_PDC000199	P17861-2 (XBP1s)
IEEAPLSPSENDHPEFIVSVK	Phosphorylation of S@7[79.9663];TMT 10-plex of K@21[229.1629];TMT 10-plex of peptide N-term@0[229.1629]	44	20180519_fusion_zhw_TMT11_liver20_pho_F16:22916:3	3	2874.44	2.92309	0.00840226	0	2874.45	959.153	48.8362	0	2104	0	10000	9.999e-05	1	0	Yes	29.8418	27.1366	HBV_Related_Hepatocellular_Carcinoma_Phosphoproteome_PDC000199	P17861-2 (XBP1s)
IEEAPLSPSENDHPEFIVSVK	Phosphorylation of S@7[79.9663];TMT 10-plex of K@21[229.1629];TMT 10-plex of peptide N-term@0[229.1629]	44	20180507_fusion_zhw_TMT11_liver14_pho_F13:22090:3	3	2874.44	1.39426	0.00400773	0	2874.45	959.155	48.199	0	2072	0	10000	9.999e-05	1	0	Yes	32.3788	24.3905	HBV_Related_Hepatocellular_Carcinoma_Phosphoproteome_PDC000199	P17861-2 (XBP1s)
IEEAPLSPSENDHPEFIVSVK	Phosphorylation of S@7[79.9663];TMT 10-plex of K@21[229.1629];TMT 10-plex of peptide N-term@0[229.1629]	44	20180426_fusion_zhw_TMT11_liver10_pho_F14:21636:3	3	2874.45	-0.707875	-0.00203475	0	2874.45	959.157	48.8374	0	1991	0	10000	9.999e-05	1	0	Yes	32.9368	24	HBV_Related_Hepatocellular_Carcinoma_Phosphoproteome_PDC000199	P17861-2 (XBP1s)
IEEAPLSPSENDHPEFIVSVK	Phosphorylation of S@7[79.9663];TMT 10-plex of K@21[229.1629];TMT 10-plex of peptide N-term@0[229.1629]	44	20180613_fusion_zhw_TMT11_liver23_pho_F15:22890:3	3	2874.45	-1.72709	-0.00496444	0	2874.45	959.158	31.1845	0	1953	0	10000	9.999e-05	1	0	Yes	16.8147	9.87942	HBV_Related_Hepatocellular_Carcinoma_Phosphoproteome_PDC000199	P17861-2 (XBP1s)
IEEAPLSPSENDHPEFIVSVK	Phosphorylation of S@7[79.9663];TMT 10-plex of K@21[229.1629];TMT 10-plex of peptide N-term@0[229.1629]	44	20180620_fusion_zhw_TMT11_liver26_pho_F14:23165:3	3	2874.44	1.96757	0.00565568	0	2874.45	959.154	45.5041	0	2076	0	10000	9.999e-05	1	0	Yes	31.6808	24.3356	HBV_Related_Hepatocellular_Carcinoma_Phosphoproteome_PDC000199	P17861-2 (XBP1s)
IEEAPLSPSENDHPEFIVSVK	Phosphorylation of S@9[79.9663];TMT 10-plex of K@21[229.1629];TMT 10-plex of peptide N-term@0[229.1629]	40	20180609_fusion_zhw_TMT11_liver21_pho_F15:22911:3	3	2874.45	-1.34489	-0.0038658	0	2874.45	959.157	48.6725	0	1947	0	10000	9.999e-05	1	0	Yes	28.3766	27.3664	HBV_Related_Hepatocellular_Carcinoma_Phosphoproteome_PDC000199	P17861-2 (XBP1s)
IEEAPLSPSENDHPEFIVSVK	Phosphorylation of S@7[79.9663];TMT 10-plex of K@21[229.1629];TMT 10-plex of peptide N-term@0[229.1629]	44	20180328_fusion_zhw_TMT11_liver03_pho_F15:23370:3	3	2874.45	-3.12852	-0.00899276	0	2874.45	959.159	45.4899	0	1851	0	10000	9.999e-05	1	0	Yes	29.8812	24.4144	HBV_Related_Hepatocellular_Carcinoma_Phosphoproteome_PDC000199	P17861-2 (XBP1s)
IEEAPLSPSENDHPEFIVSVK	Phosphorylation of S@7[79.9663];iTRAQ 4-plex of K@21[144.1021];iTRAQ 4-plex of peptide N-term@0[144.1021]	48	Phospho_FN10_N95T96_240min_C1_070614:53954:3	3	2704.32	-0.246371	-0.000666267	0	2704.32	902.449	37.0062	0	3066	0	10000	9.999e-05	1	0	Yes	18.89	12.7829	Proteogenomics_of_Gastric_Cancer_Phosphoproteome_PDC000215	P17861-2 (XBP1s)
IEEAPLSPSENDHPEFIVSVK	Phosphorylation of S@7[79.9663];iTRAQ 4-plex of K@21[144.1021];iTRAQ 4-plex of peptide N-term@0[144.1021]	48	Phospho_FN10_N143T144_240min_C2_080214:49565:3	3	2704.35	-8.91305	-0.0241038	0	2704.32	902.457	34.0713	0	2556	0	10000	9.999e-05	1	0	Yes	17.6284	12.8221	Proteogenomics_of_Gastric_Cancer_Phosphoproteome_PDC000215	P17861-2 (XBP1s)
IEEAPLSPSENDHPEFIVSVK	Phosphorylation of S@7[79.9663];iTRAQ 4-plex of K@21[144.1021];iTRAQ 4-plex of peptide N-term@0[144.1021]	48	Phospho_FN10_N179T180_240min_C1_071414:54673:3	3	2704.34	-5.05367	-0.0136668	0	2704.32	902.453	34.7479	0	2739	0	10000	9.999e-05	1	0	Yes	16.385	8.79932	Proteogenomics_of_Gastric_Cancer_Phosphoproteome_PDC000215	P17861-2 (XBP1s)
IEEAPLSPSENDHPEFIVSVK	Phosphorylation of S@7[79.9663];iTRAQ 4-plex of K@21[144.1021];iTRAQ 4-plex of peptide N-term@0[144.1021]	48	Phospho_FN10_N145T202_240min_092414:63392:3	3	2704.34	-4.91825	-0.0133005	0	2704.32	902.453	45.4753	0	2752	0	10000	9.999e-05	1	0	Yes	30.6487	20.9879	Proteogenomics_of_Gastric_Cancer_Phosphoproteome_PDC000215	P17861-2 (XBP1s)
IEEAPLSPSENDHPEFIVSVK	Phosphorylation of S@7[79.9663];iTRAQ 4-plex of K@21[144.1021];iTRAQ 4-plex of peptide N-term@0[144.1021]	48	Phospho_FN10_N195T196_240min_C1_072314:54808:3	3	2704.33	-2.00679	-0.00542701	0	2704.32	902.45	24.5767	0	2840	0	10000	9.999e-05	1	0	Yes	7.07916	3.83722	Proteogenomics_of_Gastric_Cancer_Phosphoproteome_PDC000215	P17861-2 (XBP1s)
IEEAPLSPSENDHPEFIVSVK	Phosphorylation of S@7[79.9663];iTRAQ 4-plex of K@21[144.1021];iTRAQ 4-plex of peptide N-term@0[144.1021]	48	Phospho_FN10_N231T258_240min_C1_112914:50780:3	3	2704.34	-4.78283	-0.0129343	0	2704.32	902.453	37.7424	0	2734	0	10000	9.999e-05	1	0	Yes	22.6926	19.1713	Proteogenomics_of_Gastric_Cancer_Phosphoproteome_PDC000215	P17861-2 (XBP1s)
IEEAPLSPSENDHPEFIVSVK	Phosphorylation of S@7[79.9663];iTRAQ 4-plex of K@21[144.1021];iTRAQ 4-plex of peptide N-term@0[144.1021]	48	Phospho_FN10_N189T190_240min_C1_072014:54201:3	3	2704.33	-1.12658	-0.00304664	0	2704.32	902.45	37.3114	0	2983	0	10000	9.999e-05	1	0	Yes	20.6646	16.2376	Proteogenomics_of_Gastric_Cancer_Phosphoproteome_PDC000215	P17861-2 (XBP1s)
IEEAPLSPSENDHPEFIVSVK	Phosphorylation of S@7[79.9663];iTRAQ 4-plex of K@21[144.1021];iTRAQ 4-plex of peptide N-term@0[144.1021]	48	Phospho_FN10_N265T270_240min_C1_022215:52728:3	3	2704.35	-9.72555	-0.026301	0	2704.32	902.457	24.7205	0	2535	0	10000	9.999e-05	1	0	Yes	10.1653	5.16108	Proteogenomics_of_Gastric_Cancer_Phosphoproteome_PDC000215	P17861-2 (XBP1s)
FDHIYTKPLVLEIPSETESQANVVVK	Phosphorylation of Y@5[79.9663];iTRAQ 4-plex of K@7[144.1021];iTRAQ 4-plex of K@26[144.1021];iTRAQ 4-plex of peptide N-term@0[144.1021]	4	Phospho_FN08_N37T38_240min_061713:99486:3	3	3467.9	-19.0648	-0.0661136	0	3467.83	1156.97	13.0002	0	464	0	10000	9.999e-05	1	0	Yes	3.08968	0.725324	Proteogenomics_of_Gastric_Cancer_Phosphoproteome_PDC000215	P17861-2 (XBP1s)
IEEAPLSPSENDHPEFIVSVK	Phosphorylation of S@7[79.9663];iTRAQ 4-plex of K@21[144.1021];iTRAQ 4-plex of peptide N-term@0[144.1021]	48	Phospho_FN10_N91T92_240min_081614:59267:3	3	2704.33	-1.19429	-0.00322974	0	2704.32	902.45	34.6805	0	2931	0	10000	9.999e-05	1	0	Yes	18.9129	15.3569	Proteogenomics_of_Gastric_Cancer_Phosphoproteome_PDC000215	P17861-2 (XBP1s)
IEEAPLSPSENDHPEFIVSVK	Phosphorylation of S@7[79.9663];iTRAQ 4-plex of K@21[144.1021];iTRAQ 4-plex of peptide N-term@0[144.1021]	48	Phospho_FN11_N35T36_240min_061413:60452:3	3	2704.35	-7.762	-0.020991	0	2704.32	902.456	30.2805	0	2675	0	10000	9.999e-05	1	0	Yes	15.2749	8.1404	Proteogenomics_of_Gastric_Cancer_Phosphoproteome_PDC000215	P17861-2 (XBP1s)
IEEAPLSPSENDHPEFIVSVK	Phosphorylation of S@7[79.9663];iTRAQ 4-plex of K@21[144.1021];iTRAQ 4-plex of peptide N-term@0[144.1021]	48	Phospho_FN10_N265T270_240min_C1_022215:52752:4	4	2704.33	-3.64945	-0.00986929	0	2704.32	677.091	34.604	0	2823	0	10000	9.999e-05	1	0	Yes	16.0777	8.47016	Proteogenomics_of_Gastric_Cancer_Phosphoproteome_PDC000215	P17861-2 (XBP1s)
GASPEAASGGLPQAR	Phosphorylation of S@3[79.9663];TMT 10-plex of peptide N-term@0[229.1629]	139	20180120_LC_TMTB20_phospho_F05_01:16625:3	3	1676.81	-0.552671	-0.000926723	0	1676.81	559.944	44.9625	0	769	0	9999	0.0001	1	0	Yes	28.1588	21.3912	Academia_Sinica_LUAD100_Phosphoproteome_PDC000220	P17861/P17861-2
GASPEAASGGLPQAR	Phosphorylation of S@3[79.9663];TMT 10-plex of peptide N-term@0[229.1629]	139	20171101_LC_TMTB16_phospho_F06_02:24152:3	3	1676.81	-0.771068	-0.00129293	0	1676.81	559.944	55.5033	0	765	0	9999	0.0001	1	0	Yes	38.4006	28.5921	Academia_Sinica_LUAD100_Phosphoproteome_PDC000220	P17861/P17861-2
GASPEAASGGLPQAR	Phosphorylation of S@3[79.9663];TMT 10-plex of peptide N-term@0[229.1629]	139	20180814_LC_TMTB24_phospho_F06_01:21073:3	3	1676.81	-0.225074	-0.000377406	0	1676.81	559.944	49.2803	0	745	0	9999	0.0001	1	0	Yes	32.4086	21.8551	Academia_Sinica_LUAD100_Phosphoproteome_PDC000220	P17861/P17861-2
VAAQTAR	Phosphorylation of T@5[79.9663];TMT 10-plex of peptide N-term@0[229.1629]	1	20180126_LC_TMTB21_phospho_F07_02:27838:2	2	1024.52	6.19436	0.00634629	0	1024.53	513.268	14.0355	0	72	1	75	0.0263158	1	0	Yes	4.13199	0.0592804	Academia_Sinica_LUAD100_Phosphoproteome_PDC000220	P17861/P17861-2
GASPEAASGGLPQAR	Phosphorylation of S@3[79.9663];TMT 10-plex of peptide N-term@0[229.1629]	139	20170613_LC_TMTB10_phospho_F05_01:19108:2	2	1676.8	2.93377	0.00491937	0	1676.81	839.409	25.1593	0	716	0	9999	0.0001	1	0	Yes	12.0398	9.58718	Academia_Sinica_LUAD100_Phosphoproteome_PDC000220	P17861/P17861-2
GASPEAASGGLPQAR	Phosphorylation of S@3[79.9663];TMT 10-plex of peptide N-term@0[229.1629]	139	20180126_LC_TMTB21_phospho_F05_01:16131:3	3	1676.81	-0.334273	-0.000560512	0	1676.81	559.944	33.9015	0	745	0	9999	0.0001	1	0	Yes	20.265	13.2474	Academia_Sinica_LUAD100_Phosphoproteome_PDC000220	P17861/P17861-2
GASPEAASGGLPQAR	Phosphorylation of S@3[79.9663];TMT 10-plex of peptide N-term@0[229.1629]	139	20171101_LC_TMTB16_phospho_F06_01:24154:3	3	1676.81	-0.552671	-0.000926723	0	1676.81	559.944	41.1321	0	769	0	9999	0.0001	1	0	Yes	24.0775	17.2167	Academia_Sinica_LUAD100_Phosphoproteome_PDC000220	P17861/P17861-2
GASPEAASGGLPQAR	Phosphorylation of S@3[79.9663];TMT 10-plex of peptide N-term@0[229.1629]	139	20170314_LC_TMTB4_phospho_F06_02:14945:3	3	1676.81	-1.97225	-0.00330709	0	1676.81	559.945	33.565	0	778	0	9999	0.0001	1	0	Yes	17.586	10.63	Academia_Sinica_LUAD100_Phosphoproteome_PDC000220	P17861/P17861-2
GASPEAASGGLPQAR	Phosphorylation of S@3[79.9663];TMT 10-plex of peptide N-term@0[229.1629]	139	20170627_LC_TMTB12_phospho_F05_02:21846:3	3	1676.81	-0.443472	-0.000743617	0	1676.81	559.944	23.1957	0	769	0	9999	0.0001	1	0	Yes	10.7291	5.88313	Academia_Sinica_LUAD100_Phosphoproteome_PDC000220	P17861/P17861-2
GASPEAASGGLPQAR	Phosphorylation of S@3[79.9663];TMT 10-plex of peptide N-term@0[229.1629]	139	20181116_LC_TMTB28_phospho_F06_02:16010:3	3	1676.81	-0.443472	-0.000743617	0	1676.81	559.944	47.7117	0	769	0	9999	0.0001	1	0	Yes	30.6146	19.7863	Academia_Sinica_LUAD100_Phosphoproteome_PDC000220	P17861/P17861-2
GASPEAASGGLPQAR	Phosphorylation of S@3[79.9663];TMT 10-plex of peptide N-term@0[229.1629]	139	20180823_LC_TMTB25_phospho_F06_01:15942:3	3	1676.81	-0.552671	-0.000926723	0	1676.81	559.944	48.2868	0	769	0	9999	0.0001	1	0	Yes	31.2031	21.7355	Academia_Sinica_LUAD100_Phosphoproteome_PDC000220	P17861/P17861-2
GASPEAASGGLPQAR	Phosphorylation of S@3[79.9663];TMT 10-plex of peptide N-term@0[229.1629]	139	20171117_LC_TMTB17_phospho_F06_01:26782:3	3	1676.81	0.539317	0.000904332	0	1676.81	559.943	47.9948	0	732	0	9999	0.0001	1	0	Yes	31.204	24.316	Academia_Sinica_LUAD100_Phosphoproteome_PDC000220	P17861/P17861-2
GASPEAASGGLPQAR	Phosphorylation of S@3[79.9663];TMT 10-plex of peptide N-term@0[229.1629]	139	20170620_LC_TMTB11_phospho_F05_02:20983:3	3	1676.81	0.648516	0.00108744	0	1676.81	559.943	48.0685	0	728	0	9999	0.0001	1	0	Yes	31.3343	21.79	Academia_Sinica_LUAD100_Phosphoproteome_PDC000220	P17861/P17861-2
GASPEAASGGLPQAR	Phosphorylation of S@3[79.9663];TMT 10-plex of peptide N-term@0[229.1629]	139	20170620_LC_TMTB11_phospho_F05_01:20690:3	3	1676.81	-0.443472	-0.000743617	0	1676.81	559.944	44.2142	0	769	0	9999	0.0001	1	0	Yes	27.1831	20.3334	Academia_Sinica_LUAD100_Phosphoproteome_PDC000220	P17861/P17861-2
GASPEAASGGLPQAR	Phosphorylation of S@3[79.9663];TMT 10-plex of peptide N-term@0[229.1629]	139	20170620_LC_TMTB11_phospho_F06_02:20713:2	2	1676.81	-1.07019	-0.0017945	0	1676.81	839.412	21.1433	0	769	0	9999	0.0001	1	0	Yes	8.73886	3.94347	Academia_Sinica_LUAD100_Phosphoproteome_PDC000220	P17861/P17861-2
GASPEAASGGLPQAR	Phosphorylation of S@3[79.9663];TMT 10-plex of peptide N-term@0[229.1629]	139	20181116_LC_TMTB28_phospho_F06_01:15871:3	3	1676.81	0.757715	0.00127054	0	1676.81	559.943	40.917	0	732	0	9999	0.0001	1	0	Yes	24.1486	13.5549	Academia_Sinica_LUAD100_Phosphoproteome_PDC000220	P17861/P17861-2
GASPEAASGGLPQAR	Phosphorylation of S@3[79.9663];TMT 10-plex of peptide N-term@0[229.1629]	139	20181116_LC_TMTB28_phospho_F06_01:15751:3	3	1676.81	-0.225074	-0.000377406	0	1676.81	559.944	37.0989	0	745	0	9999	0.0001	1	0	Yes	20.2353	13.1533	Academia_Sinica_LUAD100_Phosphoproteome_PDC000220	P17861/P17861-2
GASPEAASGGLPQAR	Phosphorylation of S@3[79.9663];TMT 10-plex of peptide N-term@0[229.1629]	139	20171026_LC_TMTB15_phospho_F06_02:22137:3	3	1676.81	1.8497	0.0031016	0	1676.81	559.942	30.7866	0	737	0	9999	0.0001	1	0	Yes	14.3887	11.1386	Academia_Sinica_LUAD100_Phosphoproteome_PDC000220	P17861/P17861-2
GASPEAASGGLPQAR	Phosphorylation of S@3[79.9663];TMT 10-plex of peptide N-term@0[229.1629]	139	20170620_LC_TMTB11_phospho_F05_01:20819:3	3	1676.81	0.430118	0.000721226	0	1676.81	559.943	40.5098	0	732	0	9999	0.0001	1	0	Yes	24.1557	18.8477	Academia_Sinica_LUAD100_Phosphoproteome_PDC000220	P17861/P17861-2
GASPEAASGGLPQAR	Phosphorylation of S@3[79.9663];TMT 10-plex of peptide N-term@0[229.1629]	139	20180120_LC_TMTB20_phospho_F05_02:16370:2	2	1676.81	-0.487793	-0.000817936	0	1676.81	839.412	12.3842	0	769	1	9999	0.0002	1	0	Yes	4.27482	12.3842	Academia_Sinica_LUAD100_Phosphoproteome_PDC000220	P17861/P17861-2
GASPEAASGGLPQAR	Phosphorylation of S@3[79.9663];TMT 10-plex of peptide N-term@0[229.1629]	139	20180120_LC_TMTB20_phospho_F05_02:16392:3	3	1676.81	-0.443472	-0.000743617	0	1676.81	559.944	41.0425	0	769	0	9999	0.0001	1	0	Yes	22.84	17.3461	Academia_Sinica_LUAD100_Phosphoproteome_PDC000220	P17861/P17861-2
GASPEAASGGLPQAR	Phosphorylation of S@8[79.9663];TMT 10-plex of peptide N-term@0[229.1629]	55	20170627_LC_TMTB12_phospho_F06_01:22177:2	2	1676.81	-0.560592	-0.000940006	0	1676.81	839.412	13.7411	0	769	1	9999	0.0002	1	0	Yes	5.08645	0.103198	Academia_Sinica_LUAD100_Phosphoproteome_PDC000220	P17861/P17861-2
GASPEAASGGLPQAR	Phosphorylation of S@3[79.9663];TMT 10-plex of peptide N-term@0[229.1629]	139	20180120_LC_TMTB20_phospho_F05_01:16591:2	2	1676.81	-1.50698	-0.00252692	0	1676.81	839.413	12.3128	0	772	1	9999	0.0002	1	0	Yes	4.21652	12.3128	Academia_Sinica_LUAD100_Phosphoproteome_PDC000220	P17861/P17861-2
LTHLSPEEK	Phosphorylation of S@5[79.9663];TMT 10-plex of K@9[229.1629];TMT 10-plex of peptide N-term@0[229.1629]	14	20180112_LC_TMTB19_phospho_F03_02:17833:3	3	1590.84	-0.120892	-0.000192319	0	1590.84	531.288	24.3924	0	617	0	6347	0.00015753	1	0	Yes	7.86483	0.411327	Academia_Sinica_LUAD100_Phosphoproteome_PDC000220	P17861/P17861-2
GASPEAASGGLPQAR	Phosphorylation of S@3[79.9663];TMT 10-plex of peptide N-term@0[229.1629]	139	20170607_LC_TMTB9_phospho_F05_01:19243:2	2	1676.81	0.1674	0.000280697	0	1676.81	839.411	21.2216	0	736	1	9999	0.0002	1	0	Yes	8.54421	3.93255	Academia_Sinica_LUAD100_Phosphoproteome_PDC000220	P17861/P17861-2
GASPEAASGGLPQAR	Phosphorylation of S@3[79.9663];TMT 10-plex of peptide N-term@0[229.1629]	139	20170613_LC_TMTB10_phospho_F06_01:19364:3	3	1676.81	1.52211	0.00255228	0	1676.81	559.943	26.8324	0	734	0	9999	0.0001	1	0	Yes	11.475	7.69985	Academia_Sinica_LUAD100_Phosphoproteome_PDC000220	P17861/P17861-2
GASPEAASGGLPQAR	Phosphorylation of S@3[79.9663];TMT 10-plex of peptide N-term@0[229.1629]	139	20180823_LC_TMTB25_phospho_F06_02:15942:3	3	1676.81	-2.08145	-0.0034902	0	1676.81	559.945	40.8768	0	778	0	9999	0.0001	1	0	Yes	24.1027	14.1638	Academia_Sinica_LUAD100_Phosphoproteome_PDC000220	P17861/P17861-2
GASPEAASGGLPQAR	Phosphorylation of S@3[79.9663];TMT 10-plex of peptide N-term@0[229.1629]	139	20170607_LC_TMTB9_phospho_F05_02:19236:2	2	1676.81	-0.706191	-0.00118415	0	1676.81	839.412	24.8148	0	763	0	9999	0.0001	1	0	Yes	11.9734	7.49492	Academia_Sinica_LUAD100_Phosphoproteome_PDC000220	P17861/P17861-2
GASPEAASGGLPQAR	Phosphorylation of S@3[79.9663];TMT 10-plex of peptide N-term@0[229.1629]	139	20170627_LC_TMTB12_phospho_F05_02:21848:2	2	1676.81	-0.924588	-0.00155036	0	1676.81	839.412	18.1318	0	769	2	9999	0.0003	1	0	Yes	5.24848	3.68684	Academia_Sinica_LUAD100_Phosphoproteome_PDC000220	P17861/P17861-2
GASPEAASGGLPQAR	Phosphorylation of S@3[79.9663];TMT 10-plex of peptide N-term@0[229.1629]	139	20170627_LC_TMTB12_phospho_F06_02:22135:2	2	1676.81	1.98738	0.00333245	0	1676.81	839.41	24.628	0	737	0	9999	0.0001	1	0	Yes	11.9056	7.37475	Academia_Sinica_LUAD100_Phosphoproteome_PDC000220	P17861/P17861-2
GASPEAASGGLPQAR	Phosphorylation of S@3[79.9663];TMT 10-plex of peptide N-term@0[229.1629]	139	20181116_LC_TMTB28_phospho_F06_02:15864:3	3	1676.81	-0.661869	-0.00110983	0	1676.81	559.944	44.141	0	769	0	9999	0.0001	1	0	Yes	27.2264	17.7537	Academia_Sinica_LUAD100_Phosphoproteome_PDC000220	P17861/P17861-2
GASPEAASGGLPQAR	Phosphorylation of S@3[79.9663];TMT 10-plex of peptide N-term@0[229.1629]	139	20171026_LC_TMTB15_phospho_F05_01:21605:3	3	1676.8	4.36127	0.00731302	0	1676.81	559.941	26.548	0	711	0	9999	0.0001	1	0	Yes	6.41019	6.05173	Academia_Sinica_LUAD100_Phosphoproteome_PDC000220	P17861/P17861-2
GASPEAASGGLPQAR	Phosphorylation of S@3[79.9663];TMT 10-plex of peptide N-term@0[229.1629]	139	20170620_LC_TMTB11_phospho_F05_01:20728:2	2	1676.81	0.1674	0.000280697	0	1676.81	839.411	24.7924	0	736	0	9999	0.0001	1	0	Yes	12.1953	7.52697	Academia_Sinica_LUAD100_Phosphoproteome_PDC000220	P17861/P17861-2
GASPEAASGGLPQAR	Phosphorylation of S@3[79.9663];TMT 10-plex of peptide N-term@0[229.1629]	139	20171117_LC_TMTB17_phospho_F06_02:26862:3	3	1676.81	1.41291	0.00236918	0	1676.81	559.943	40.8073	0	739	0	9999	0.0001	1	0	Yes	24.1672	17.2961	Academia_Sinica_LUAD100_Phosphoproteome_PDC000220	P17861/P17861-2
GASPEAASGGLPQAR	Phosphorylation of S@3[79.9663];TMT 10-plex of peptide N-term@0[229.1629]	139	20170620_LC_TMTB11_phospho_F05_02:21016:2	2	1676.81	-0.342195	-0.000573795	0	1676.81	839.412	25.0811	0	745	0	9999	0.0001	1	0	Yes	12.1082	7.66136	Academia_Sinica_LUAD100_Phosphoproteome_PDC000220	P17861/P17861-2
GASPEAASGGLPQAR	Phosphorylation of S@3[79.9663];TMT 10-plex of peptide N-term@0[229.1629]	139	20170620_LC_TMTB11_phospho_F06_01:20782:2	2	1676.81	-1.50698	-0.00252692	0	1676.81	839.413	25.0294	0	772	0	9999	0.0001	1	0	Yes	11.7285	7.56038	Academia_Sinica_LUAD100_Phosphoproteome_PDC000220	P17861/P17861-2
GASPEAASGGLPQAR	Phosphorylation of S@3[79.9663];TMT 10-plex of peptide N-term@0[229.1629]	139	20170627_LC_TMTB12_phospho_F05_01:21906:3	3	1676.81	-0.771068	-0.00129293	0	1676.81	559.944	19.0928	0	765	0	9999	0.0001	1	0	Yes	7.34936	3.40436	Academia_Sinica_LUAD100_Phosphoproteome_PDC000220	P17861/P17861-2
GASPEAASGGLPQAR	Phosphorylation of S@3[79.9663];TMT 10-plex of peptide N-term@0[229.1629]	139	20180207_LC_TMTB22_phospho_F06_01:15108:3	3	1676.81	-0.771068	-0.00129293	0	1676.81	559.944	37.3246	0	765	0	9999	0.0001	1	0	Yes	20.3389	10.6096	Academia_Sinica_LUAD100_Phosphoproteome_PDC000220	P17861/P17861-2
GASPEAASGGLPQAR	Phosphorylation of S@3[79.9663];TMT 10-plex of peptide N-term@0[229.1629]	139	20180126_LC_TMTB21_phospho_F05_02:16093:3	3	1676.81	-0.880267	-0.00147604	0	1676.81	559.944	31.7075	0	765	0	9999	0.0001	1	0	Yes	14.956	7.72561	Academia_Sinica_LUAD100_Phosphoproteome_PDC000220	P17861/P17861-2
GASPEAASGGLPQAR	Phosphorylation of S@3[79.9663];TMT 10-plex of peptide N-term@0[229.1629]	139	20181116_LC_TMTB28_phospho_F06_01:15851:2	2	1676.81	0.240199	0.000402767	0	1676.81	839.411	12.7323	0	732	9	9999	0.001	1	0	Yes	4.57734	12.7323	Academia_Sinica_LUAD100_Phosphoproteome_PDC000220	P17861/P17861-2
GASPEAASGGLPQAR	Phosphorylation of S@3[79.9663];TMT 10-plex of peptide N-term@0[229.1629]	139	20170531_LC_TMTB8_phospho_F06_01:18891:2	2	1676.81	1.62338	0.0027221	0	1676.81	839.41	24.8626	0	734	0	9999	0.0001	1	0	Yes	14.2056	10.3965	Academia_Sinica_LUAD100_Phosphoproteome_PDC000220	P17861/P17861-2
MVVVAAAPNPADGTPK	Oxidation of M@1[15.9949];TMT 10-plex of K@16[229.1629];TMT 10-plex of peptide N-term@0[229.1629]	264	20180119_LC_TMTB020_prot_F22_02:60756:2	2	2011.13	-4.60244	-0.00925605	0	2011.12	1006.57	16.5134	0	272	0	10000	9.999e-05	1	0	Yes	4.79724	0.0644963	Academia_Sinica_LUAD100_Proteome_PDC000219	P17861/P17861-2
LGMDALVAEEEAEAK	Oxidation of M@3[15.9949];TMT 10-plex of K@15[229.1629];TMT 10-plex of peptide N-term@0[229.1629]	298	20171114_LC_TMTB016_prot_F16_01:34793:3	3	2049.04	13.3693	0.0273946	0	2049.07	684.022	21.5222	0	211	0	9999	0.0001	1	0	Yes	6.95593	0.986427	Academia_Sinica_LUAD100_Proteome_PDC000219	P17861/P17861-2
LTHLSPEEK	TMT 10-plex of K@9[229.1629];TMT 10-plex of peptide N-term@0[229.1629]	347	20170511_LC_TMTB6_prot_F19_01:10975:3	3	1510.85	16.7449	0.0252995	0	1510.88	504.624	20.3557	0	236	0	6347	0.00015753	1	0	Yes	3.1973	1.00814	Academia_Sinica_LUAD100_Proteome_PDC000219	P17861/P17861-2
LGMDALVAEEEAEAK	TMT 10-plex of K@15[229.1629];TMT 10-plex of peptide N-term@0[229.1629]	912	g00643_Prot_40_03:22207:3	3	2033.08	-1.16628	-0.00237113	0	2033.08	678.7	51.9353	0	281	0	9999	0.0001	1	0	Yes	24.7574	15.4041	CCLE_proteome_MSV000085836	P17861/P17861-2
LGMDALVAEEEAEAK	TMT 10-plex of K@15[229.1629];TMT 10-plex of peptide N-term@0[229.1629]	912	g00723_Prot_35_03:31139:3	3	2033.08	-2.24704	-0.0045684	0	2033.08	678.701	37.9552	0	285	0	9999	0.0001	1	0	Yes	18.7732	8.44311	CCLE_proteome_MSV000085836	P17861/P17861-2
MSELEQQVVDLEEENQK	TMT 10-plex of K@17[229.1629];TMT 10-plex of peptide N-term@0[229.1629]	454	g00397_Prot_31_02:26991:3	3	2505.27	-1.84627	-0.00462539	0	2505.27	836.098	74.6333	0	207	0	10000	9.999e-05	1	0	Yes	46.1054	26.01	CCLE_proteome_MSV000085836	P17861/P17861-2
QRLGMDALVAEEEAEAK	TMT 10-plex of K@17[229.1629];TMT 10-plex of peptide N-term@0[229.1629]	983	d01040_Prot_21_02:15823:5	5	2317.26	-9.15504	-0.0212144	0	2317.24	464.459	36.9511	0	259	2	10000	0.00029997	1	0	Yes	13.0029	4.18988	CCLE_proteome_MSV000085836	P17861/P17861-2
THGLVVENQELR	TMT 10-plex of peptide N-term@0[229.1629]	167	g00734_Prot_36_01:9273:3	3	1622.9	-1.35361	-0.00219677	0	1622.89	541.973	39.7845	0	328	0	9992	0.00010007	1	0	Yes	16.1881	7.82483	CCLE_proteome_MSV000085836	P17861/P17861-2
MSELEQQVVDLEEENQK	TMT 10-plex of K@17[229.1629];TMT 10-plex of peptide N-term@0[229.1629]	454	c04169_Prot_42_02:34057:3	3	2505.28	-5.3545	-0.0134145	0	2505.27	836.101	34.6909	0	225	0	10000	9.999e-05	1	0	Yes	18.2684	1.05699	CCLE_proteome_MSV000085836	P17861/P17861-2
GASPEAASGGLPQAR	TMT 10-plex of peptide N-term@0[229.1629]	372	d00640_Prot_13_11:11998:3	3	1596.87	-14.7746	-0.0235927	0	1596.84	533.296	22.3342	0	245	4	9999	0.0005	1	0	Yes	4.35374	1.37042	CCLE_proteome_MSV000085836	P17861/P17861-2
MSELEQQVVDLEEENQK	TMT 10-plex of K@17[229.1629];TMT 10-plex of peptide N-term@0[229.1629]	454	g00642_Prot_40_02:24404:3	3	2505.27	-1.11538	-0.00279434	0	2505.27	836.097	79.6398	0	202	0	10000	9.999e-05	1	0	Yes	52.4125	35.7313	CCLE_proteome_MSV000085836	P17861/P17861-2
THGLVVENQELR	TMT 10-plex of peptide N-term@0[229.1629]	167	g00341_Prot_29_01:8910:3	3	1622.9	-0.789479	-0.00128124	0	1622.89	541.972	26.5252	0	312	0	9992	0.00010007	1	0	Yes	14.3916	4.24601	CCLE_proteome_MSV000085836	P17861/P17861-2
LGMDALVAEEEAEAK	TMT 10-plex of K@15[229.1629];TMT 10-plex of peptide N-term@0[229.1629]	912	d00993_Prot_18_02:30669:2	2	2033.04	15.4289	0.031368	0	2033.08	1017.53	23.7183	0	239	1	9999	0.0002	1	0	Yes	10.2768	0.717581	CCLE_proteome_MSV000085836	P17861/P17861-2
GASPEAASGGLPQAR	Phosphorylation of S@3[79.9663];TMT 10-plex of peptide N-term@0[229.1629]	11	02CPTAC_CCRCC_P_JHU_20171108_LUMOS_f03:13200:2	2	1676.81	-2.01658	-0.00338141	0	1676.81	839.413	29.5057	0	778	0	9999	0.0001	1	0	Yes	15.1853	11.9064	CPTAC_CCRCC_Discovery_Study_Phosphoproteme_PDC000128	P17861/P17861-2
GASPEAASGGLPQAR	Phosphorylation of S@8[79.9663];TMT 10-plex of peptide N-term@0[229.1629]	9	21CPTAC_CCRCC_P_JHU_20180613_LUMOS_f03:14806:2	2	1676.81	-2.59897	-0.00435797	0	1676.81	839.414	16.2478	0	781	2	9999	0.0003	1	0	Yes	6.50735	3.73959	CPTAC_CCRCC_Discovery_Study_Phosphoproteme_PDC000128	P17861/P17861-2
GASPEAASGGLPQAR	Phosphorylation of S@3[79.9663];TMT 10-plex of peptide N-term@0[229.1629]	11	23CPTAC_CCRCC_P_JHU_20180617_LUMOS_f03:13775:2	2	1676.81	-0.487793	-0.000817936	0	1676.81	839.412	20.5974	0	769	0	9999	0.0001	1	0	Yes	10.8797	6.49702	CPTAC_CCRCC_Discovery_Study_Phosphoproteme_PDC000128	P17861/P17861-2
GASPEAASGGLPQAR	Phosphorylation of S@3[79.9663];TMT 10-plex of peptide N-term@0[229.1629]	11	08CPTAC_CCRCC_P_JHU_20171214_LUMOS_f03:13735:2	2	1676.81	-2.23497	-0.00374762	0	1676.81	839.413	25.1238	0	783	1	9999	0.0002	1	0	Yes	12.4339	4.94971	CPTAC_CCRCC_Discovery_Study_Phosphoproteme_PDC000128	P17861/P17861-2
GASPEAASGGLPQAR	Phosphorylation of S@3[79.9663];TMT 10-plex of peptide N-term@0[229.1629]	11	22CPTAC_CCRCC_P_JHU_20180615_LUMOS_f03:15545:2	2	1676.81	-2.01658	-0.00338141	0	1676.81	839.413	20.879	0	778	2	9999	0.0003	1	0	Yes	8.6706	3.79458	CPTAC_CCRCC_Discovery_Study_Phosphoproteme_PDC000128	P17861/P17861-2
QRLGMDALVAEEEAEAK	Oxidation of M@5[15.9949];TMT 10-plex of K@17[229.1629];TMT 10-plex of peptide N-term@0[229.1629]	346	22CPTAC_CCRCC_W_JHU_20180625_LUMOS_fA:45454:2	2	2333.21	6.56467	0.0153169	0	2333.23	1167.61	12.5104	0	237	39	10000	0.0039996	1	0	Yes	0.530738	0.0573888	CPTAC_CCRCC_Discovery_Study_Proteome_PDC000127	P17861/P17861-2
LTHLSPEEK	TMT 10-plex of K@9[229.1629];TMT 10-plex of peptide N-term@0[229.1629]	64	11CPTAC_CCRCC_W_JHU_20180126_LUMOS_f13:13403:3	3	1510.85	17.1078	0.0258478	0	1510.88	504.624	22.4521	0	236	8	6347	0.00141777	1	0	Yes	8.5551	3.86367	CPTAC_CCRCC_Discovery_Study_Proteome_PDC000127	P17861/P17861-2
LTHLSPEEK	TMT 10-plex of K@9[229.1629];TMT 10-plex of peptide N-term@0[229.1629]	64	15CPTAC_CCRCC_W_JHU_20180315_LUMOS_f13:10364:3	3	1510.87	2.92838	0.00442443	0	1510.88	504.631	16.1248	0	242	9	6347	0.0015753	1	0	Yes	5.67523	1.57283	CPTAC_CCRCC_Discovery_Study_Proteome_PDC000127	P17861/P17861-2
MSELEQQVVDLEEENQK	Oxidation of M@1[15.9949];TMT 10-plex of K@17[229.1629];TMT 10-plex of peptide N-term@0[229.1629]	62	21CPTAC_CCRCC_W_JHU_20180621_LUMOS_f12:43600:3	3	2521.29	-9.41943	-0.0237489	0	2521.26	841.436	14.4765	0	221	1	10000	0.00019998	1	0	Yes	4.26033	0.34507	CPTAC_CCRCC_Discovery_Study_Proteome_PDC000127	P17861/P17861-2
LTHLSPEEK	TMT 10-plex of K@9[229.1629];TMT 10-plex of peptide N-term@0[229.1629]	64	19CPTAC_CCRCC_W_JHU_20180526_LUMOS_f13:10633:3	3	1510.88	-0.586172	-0.000885633	0	1510.88	504.633	17.2397	0	230	8	6347	0.00141777	1	0	Yes	2.74897	1.26373	CPTAC_CCRCC_Discovery_Study_Proteome_PDC000127	P17861/P17861-2
LTHLSPEEK	TMT 10-plex of K@9[229.1629];TMT 10-plex of peptide N-term@0[229.1629]	64	08CPTAC_CCRCC_W_JHU_20171205_LUMOS_f15:9305:3	3	1510.85	14.6234	0.0220941	0	1510.88	504.625	17.1776	0	240	8	6347	0.00141777	1	0	Yes	5.55104	0.170226	CPTAC_CCRCC_Discovery_Study_Proteome_PDC000127	P17861/P17861-2
ARMSELEQQVVDLEEENQK	Oxidation of M@3[15.9949];TMT 10-plex of K@19[229.1629];TMT 10-plex of peptide N-term@0[229.1629]	74	19CPTAC_CCRCC_W_JHU_20180526_LUMOS_fA:43471:3	3	2748.45	-17.8643	-0.0490983	0	2748.4	917.157	25.7946	0	229	1	10000	0.00019998	1	0	Yes	6.53408	2.00093	CPTAC_CCRCC_Discovery_Study_Proteome_PDC000127	P17861/P17861-2
NRVAAQTAR	TMT 10-plex of peptide N-term@0[229.1629]	26	08CPTAC_GBM_A_PNNL_20190619_B2S4_f02:47200:2	2	1214.72	-13.1876	-0.016019	0	1214.7	608.368	21.1816	0	657	1	4251	0.000470367	1	0	Yes	6.4967	1.9295	CPTAC_GBM_Discovery_Study_Acetylome_PDC000245	P17861/P17861-2
LTHLSPEEK	TMT 10-plex of K@9[229.1629];TMT 10-plex of peptide N-term@0[229.1629]	35	11CPTAC_GBM_W_PNNL_20190501_B3S3_f05:18420:3	3	1510.85	18.1985	0.0274957	0	1510.88	504.623	25.1512	0	245	8	6347	0.00141777	1	0	Yes	7.48268	0.452938	CPTAC_GBM_Discovery_Study_Proteome_PDC000204	P17861/P17861-2
LTHLSPEEK	TMT 10-plex of K@9[229.1629];TMT 10-plex of peptide N-term@0[229.1629]	35	05CPTAC_GBM_W_PNNL_20190306_B2S1_f05:20077:3	3	1510.85	18.2591	0.0275873	0	1510.88	504.623	17.979	0	245	8	6347	0.00141777	1	0	Yes	3.34123	0.393572	CPTAC_GBM_Discovery_Study_Proteome_PDC000204	P17861/P17861-2
LTHLSPEEK	TMT 10-plex of K@9[229.1629];TMT 10-plex of peptide N-term@0[229.1629]	111	13CPTAC_HNSCC_W_JHU_20190731_LUMOS_f10:15775:3	3	1510.85	19.1075	0.028869	0	1510.88	504.623	18.8021	0	242	1	6347	0.00031506	1	0	Yes	3.96388	1.58817	CPTAC_HNSCC_Discovery_Study_Proteome_PDC000221	P17861/P17861-2
LTHLSPEEK	TMT 10-plex of K@9[229.1629];TMT 10-plex of peptide N-term@0[229.1629]	111	20CPTAC_HNSCC_W_JHU_20190809_LUMOS_f12:16656:3	3	1510.85	18.5621	0.028045	0	1510.88	504.623	18.2499	0	242	8	6347	0.00141777	1	0	Yes	3.20451	0.573929	CPTAC_HNSCC_Discovery_Study_Proteome_PDC000221	P17861/P17861-2
LTHLSPEEK	TMT 10-plex of K@9[229.1629];TMT 10-plex of peptide N-term@0[229.1629]	111	09CPTAC_HNSCC_W_JHU_20190614_LUMOS_f10:17827:3	3	1510.85	15.5323	0.0234674	0	1510.88	504.625	18.7284	0	231	9	6347	0.0015753	1	0	Yes	3.86327	1.72832	CPTAC_HNSCC_Discovery_Study_Proteome_PDC000221	P17861/P17861-2
LTHLSPEEK	TMT 10-plex of K@9[229.1629];TMT 10-plex of peptide N-term@0[229.1629]	10	11CPTAC_LSCC_AcK_BI_20191124_KL_f04:24984:3	3	1510.85	18.8651	0.0285028	0	1510.88	504.623	17.9688	0	726	0	6347	0.00015753	1	0	Yes	6.0333	1.53869	CPTAC_LSCC_Discovery_Study_Acetylome_PDC000233	P17861/P17861-2
LTHLSPEEK	TMT 10-plex of K@9[229.1629];TMT 10-plex of peptide N-term@0[229.1629]	10	13CPTAC_LSCC_AcK_BI_20191127_KL_f04:26320:3	3	1510.85	16.0777	0.0242914	0	1510.88	504.625	15.2338	0	741	1	6347	0.00031506	1	0	Yes	2.22216	0.87586	CPTAC_LSCC_Discovery_Study_Acetylome_PDC000233	P17861/P17861-2
GASPEAASGGLPQAR	Phosphorylation of S@3[79.9663];TMT 10-plex of peptide N-term@0[229.1629]	20	22CPTAC_LSCC_P_BI_20190907_BD_f05:16534:2	2	1676.81	-0.342195	-0.000573795	0	1676.81	839.412	14.0927	0	745	5	9999	0.0006	1	0	Yes	5.93039	0.0827613	CPTAC_LSCC_Discovery_Study_Phosphoproteome_PDC000232	P17861/P17861-2
GASPEAASGGLPQAR	Phosphorylation of S@3[79.9663];TMT 10-plex of peptide N-term@0[229.1629]	20	16CPTAC_LSCC_P_BI_20190814_BD_f05:17838:2	2	1676.81	-0.342195	-0.000573795	0	1676.81	839.412	17.1073	0	745	1	9999	0.0002	1	0	Yes	5.29675	3.08211	CPTAC_LSCC_Discovery_Study_Phosphoproteome_PDC000232	P17861/P17861-2
GASPEAASGGLPQAR	Phosphorylation of S@3[79.9663];TMT 10-plex of peptide N-term@0[229.1629]	20	08CPTAC_LSCC_P_BI_20190718_BD_f05:17448:2	2	1676.81	-3.25416	-0.00545661	0	1676.81	839.414	14.3129	0	781	3	9999	0.0004	1	0	Yes	4.85601	0.243843	CPTAC_LSCC_Discovery_Study_Phosphoproteome_PDC000232	P17861/P17861-2
GASPEAASGGLPQAR	Phosphorylation of S@3[79.9663];TMT 10-plex of peptide N-term@0[229.1629]	20	04CPTAC_LSCC_P_BI_20190705_BD_f05:16783:2	2	1676.8	4.02576	0.00675042	0	1676.81	839.408	17.0697	0	708	1	9999	0.0002	1	0	Yes	7.59942	3.57273	CPTAC_LSCC_Discovery_Study_Phosphoproteome_PDC000232	P17861/P17861-2
GASPEAASGGLPQAR	Phosphorylation of S@3[79.9663];TMT 10-plex of peptide N-term@0[229.1629]	20	05CPTAC_LSCC_P_BI_20190708_BD_f05:17205:2	2	1676.8	4.68095	0.00784906	0	1676.81	839.408	12.3959	0	704	3	9999	0.0004	1	0	Yes	4.30712	12.3959	CPTAC_LSCC_Discovery_Study_Phosphoproteome_PDC000232	P17861/P17861-2
GASPEAASGGLPQAR	Phosphorylation of S@3[79.9663];TMT 10-plex of peptide N-term@0[229.1629]	20	06CPTAC_LSCC_P_BI_20190714_BD_f05:17351:2	2	1676.81	0.1674	0.000280697	0	1676.81	839.411	17.0591	0	736	1	9999	0.0002	1	0	Yes	7.95601	3.08097	CPTAC_LSCC_Discovery_Study_Phosphoproteome_PDC000232	P17861/P17861-2
GASPEAASGGLPQAR	Phosphorylation of S@3[79.9663];TMT 10-plex of peptide N-term@0[229.1629]	20	21CPTAC_LSCC_P_BI_20190905_BD_f05:15924:2	2	1676.81	0.895391	0.0015014	0	1676.81	839.411	16.996	0	732	1	9999	0.0002	1	0	Yes	8.0894	0.144331	CPTAC_LSCC_Discovery_Study_Phosphoproteome_PDC000232	P17861/P17861-2
GASPEAASGGLPQAR	Phosphorylation of S@3[79.9663];TMT 10-plex of peptide N-term@0[229.1629]	20	17CPTAC_LSCC_P_BI_20190827_BD_f05:16781:2	2	1676.81	-1.21579	-0.00203864	0	1676.81	839.413	12.2313	0	770	9	9999	0.001	1	0	Yes	4.12787	12.2313	CPTAC_LSCC_Discovery_Study_Phosphoproteome_PDC000232	P17861/P17861-2
GASPEAASGGLPQAR	Phosphorylation of S@3[79.9663];TMT 10-plex of peptide N-term@0[229.1629]	20	18CPTAC_LSCC_P_BI_20190829_BD_f05:16868:2	2	1676.81	1.62338	0.0027221	0	1676.81	839.41	17.1901	0	734	1	9999	0.0002	1	0	Yes	7.50473	3.11597	CPTAC_LSCC_Discovery_Study_Phosphoproteome_PDC000232	P17861/P17861-2
GASPEAASGGLPQAR	Phosphorylation of S@3[79.9663];TMT 10-plex of peptide N-term@0[229.1629]	20	10CPTAC_LSCC_P_BI_20190731_BD_f05:19722:2	2	1676.81	1.76898	0.00296624	0	1676.81	839.41	17.1412	0	737	1	9999	0.0002	1	0	Yes	8.02428	2.82039	CPTAC_LSCC_Discovery_Study_Phosphoproteome_PDC000232	P17861/P17861-2
GASPEAASGGLPQAR	Phosphorylation of S@3[79.9663];TMT 10-plex of peptide N-term@0[229.1629]	20	15CPTAC_LSCC_P_BI_20190812_BD_f05:16905:2	2	1676.81	0.1674	0.000280697	0	1676.81	839.411	14.0463	0	736	3	9999	0.0004	1	0	Yes	4.7034	0.0998149	CPTAC_LSCC_Discovery_Study_Phosphoproteome_PDC000232	P17861/P17861-2
GASPEAASGGLPQAR	TMT 10-plex of peptide N-term@0[229.1629]	138	07CPTAC_LSCC_W_BI_20190714_KL_f08:22822:3	3	1596.85	-5.71588	-0.00912736	0	1596.84	533.291	24.5193	0	248	1	9999	0.0002	1	0	Yes	2.89245	0.2388	CPTAC_LSCC_Discovery_Study_Proteome_PDC000234	P17861/P17861-2
LTHLSPEEK	TMT 10-plex of K@9[229.1629];TMT 10-plex of peptide N-term@0[229.1629]	98	16CPTAC_LSCC_W_BI_20190828_KL_f19:13281:3	3	1510.86	9.77571	0.0147699	0	1510.88	504.628	14.2908	0	247	8	6347	0.00141777	1	0	Yes	2.71975	0.207412	CPTAC_LSCC_Discovery_Study_Proteome_PDC000234	P17861/P17861-2
LTHLSPEEK	TMT 10-plex of K@9[229.1629];TMT 10-plex of peptide N-term@0[229.1629]	98	14CPTAC_LSCC_W_BI_20190819_KL_f14:20024:3	3	1510.85	16.8048	0.02539	0	1510.88	504.624	20.9295	0	236	8	6347	0.00141777	1	0	Yes	7.12791	0.185888	CPTAC_LSCC_Discovery_Study_Proteome_PDC000234	P17861/P17861-2
LTHLSPEEK	TMT 10-plex of K@9[229.1629];TMT 10-plex of peptide N-term@0[229.1629]	98	02CPTAC_LSCC_W_BI_20190618_KL_f14:19453:3	3	1510.85	17.4108	0.0263055	0	1510.88	504.624	24.4668	0	234	8	6347	0.00141777	1	0	Yes	9.39694	4.2256	CPTAC_LSCC_Discovery_Study_Proteome_PDC000234	P17861/P17861-2
LTHLSPEEK	TMT 10-plex of K@9[229.1629];TMT 10-plex of peptide N-term@0[229.1629]	98	19CPTAC_LSCC_W_BI_20190909_KL_f24:16343:3	3	1510.86	11.3512	0.0171503	0	1510.88	504.627	17.4094	0	247	8	6347	0.00141777	1	0	Yes	3.20025	1.77726	CPTAC_LSCC_Discovery_Study_Proteome_PDC000234	P17861/P17861-2
LTHLSPEEK	TMT 10-plex of K@9[229.1629];TMT 10-plex of peptide N-term@0[229.1629]	98	12CPTAC_LSCC_W_BI_20190807_KL_f14:18951:3	3	1510.85	17.4714	0.0263971	0	1510.88	504.624	24.5119	0	234	8	6347	0.00141777	1	0	Yes	7.06851	4.19787	CPTAC_LSCC_Discovery_Study_Proteome_PDC000234	P17861/P17861-2
LTHLSPEEK	TMT 10-plex of K@9[229.1629];TMT 10-plex of peptide N-term@0[229.1629]	98	11CPTAC_LSCC_W_BI_20190804_KL_f17:13029:3	3	1510.87	6.13996	0.00927672	0	1510.88	504.63	15.5837	0	240	8	6347	0.00141777	1	0	Yes	3.98961	1.45703	CPTAC_LSCC_Discovery_Study_Proteome_PDC000234	P17861/P17861-2
LTHLSPEEK	TMT 10-plex of K@9[229.1629];TMT 10-plex of peptide N-term@0[229.1629]	98	11CPTAC_LSCC_W_BI_20190804_KL_f17:13314:3	3	1510.87	5.91973	0.00894398	0	1510.88	504.63	14.1441	0	240	14	6347	0.00236295	1	0	Yes	0.112045	0.100293	CPTAC_LSCC_Discovery_Study_Proteome_PDC000234	P17861/P17861-2
LTHLSPEEK	TMT 10-plex of K@9[229.1629];TMT 10-plex of peptide N-term@0[229.1629]	98	01CPTAC_LSCC_W_BI_20190615_KL_f18:13337:3	3	1510.87	4.01911	0.00607237	0	1510.88	504.631	14.2055	0	242	8	6347	0.00141777	1	0	Yes	2.83349	0.0522452	CPTAC_LSCC_Discovery_Study_Proteome_PDC000234	P17861/P17861-2
LTHLSPEEK	TMT 10-plex of K@9[229.1629];TMT 10-plex of peptide N-term@0[229.1629]	98	20CPTAC_LSCC_W_BI_20190913_KL_f22:12252:3	3	1510.86	8.92737	0.0134881	0	1510.88	504.628	14.2814	0	248	8	6347	0.00141777	1	0	Yes	2.65883	0.185279	CPTAC_LSCC_Discovery_Study_Proteome_PDC000234	P17861/P17861-2
GASPEAASGGLPQAR	Phosphorylation of S@3[79.9663];TMT 10-plex of peptide N-term@0[229.1629]	32	25CPTAC_LUAD_P_BI_20180803_BD_f04:16592:2	2	1676.81	-2.67177	-0.00448005	0	1676.81	839.414	20.623	0	782	0	9999	0.0001	1	0	Yes	11.2714	6.53438	CPTAC_LUAD_Discovery_Study_Phosphoproteome_PDC000149	P17861/P17861-2
GASPEAASGGLPQAR	Phosphorylation of S@3[79.9663];TMT 10-plex of peptide N-term@0[229.1629]	32	01CPTAC_LUAD_P_BI_20180419_BD_f04:16159:2	2	1676.82	-5.72934	-0.009607	0	1676.81	839.416	21.0625	0	751	0	9999	0.0001	1	0	Yes	11.0297	3.82912	CPTAC_LUAD_Discovery_Study_Phosphoproteome_PDC000149	P17861/P17861-2
GASPEAASGGLPQAR	Phosphorylation of S@3[79.9663];TMT 10-plex of peptide N-term@0[229.1629]	32	15CPTAC_LUAD_P_BI_20180612_BD_f04:16165:2	2	1676.81	-1.72538	-0.00289313	0	1676.81	839.413	14.0695	0	781	3	9999	0.0004	1	0	Yes	5.94053	0.0483389	CPTAC_LUAD_Discovery_Study_Phosphoproteome_PDC000149	P17861/P17861-2
GASPEAASGGLPQAR	Phosphorylation of S@3[79.9663];TMT 10-plex of peptide N-term@0[229.1629]	32	05CPTAC_LUAD_P_BI_20180425_BD_f04:16792:2	2	1676.81	-0.123797	-0.000207584	0	1676.81	839.412	17.4994	0	743	2	9999	0.0003	1	0	Yes	7.91468	0.385051	CPTAC_LUAD_Discovery_Study_Phosphoproteome_PDC000149	P17861/P17861-2
GASPEAASGGLPQAR	Phosphorylation of S@3[79.9663];TMT 10-plex of peptide N-term@0[229.1629]	32	07CPTAC_LUAD_P_BI_20180428_BD_f04:17450:2	2	1676.81	-1.14299	-0.00191657	0	1676.81	839.413	17.5229	0	769	1	9999	0.0002	1	0	Yes	7.99137	0.457007	CPTAC_LUAD_Discovery_Study_Phosphoproteome_PDC000149	P17861/P17861-2
GASPEAASGGLPQAR	Phosphorylation of S@3[79.9663];TMT 10-plex of peptide N-term@0[229.1629]	32	03CPTAC_LUAD_P_BI_20180421_BD_f04:16271:2	2	1676.81	-1.65258	-0.00277106	0	1676.81	839.413	21.0203	0	772	0	9999	0.0001	1	0	Yes	11.0172	3.87452	CPTAC_LUAD_Discovery_Study_Phosphoproteome_PDC000149	P17861/P17861-2
LTHLSPEEK	Phosphorylation of S@5[79.9663];TMT 10-plex of K@9[229.1629];TMT 10-plex of peptide N-term@0[229.1629]	11	20CPTAC_LUAD_P_BI_20180705_BD_f07:19724:3	3	1590.84	-0.351091	-0.00055853	0	1590.84	531.288	23.6314	0	618	0	6347	0.00015753	1	0	Yes	10.5065	0.424405	CPTAC_LUAD_Discovery_Study_Phosphoproteome_PDC000149	P17861/P17861-2
GASPEAASGGLPQAR	Phosphorylation of S@3[79.9663];TMT 10-plex of peptide N-term@0[229.1629]	32	14CPTAC_LUAD_P_BI_20180528_BD_f04:16938:2	2	1676.81	1.40499	0.00235589	0	1676.81	839.41	14.4593	0	739	4	9999	0.0005	1	0	Yes	4.69841	1.33912	CPTAC_LUAD_Discovery_Study_Phosphoproteome_PDC000149	P17861/P17861-2
LTHLSPEEK	Phosphorylation of S@5[79.9663];TMT 10-plex of K@9[229.1629];TMT 10-plex of peptide N-term@0[229.1629]	11	13CPTAC_LUAD_P_BI_20180526_BD_f08:19425:3	3	1590.84	-1.27189	-0.00202337	0	1590.84	531.289	23.4493	0	618	0	6347	0.00015753	1	0	Yes	10.1878	2.11378	CPTAC_LUAD_Discovery_Study_Phosphoproteome_PDC000149	P17861/P17861-2
GASPEAASGGLPQAR	Phosphorylation of S@3[79.9663];TMT 10-plex of peptide N-term@0[229.1629]	32	22CPTAC_LUAD_P_BI_20180726_BD_f04:16909:2	2	1676.81	-1.65258	-0.00277106	0	1676.81	839.413	17.2401	0	772	0	9999	0.0001	1	0	Yes	6.66113	3.15331	CPTAC_LUAD_Discovery_Study_Phosphoproteome_PDC000149	P17861/P17861-2
GASPEAASGGLPQAR	Phosphorylation of S@3[79.9663];TMT 10-plex of peptide N-term@0[229.1629]	32	09CPTAC_LUAD_P_BI_20180509_BD_f04:15899:2	2	1676.81	0.0218012	3.65564e-05	0	1676.81	839.412	17.1686	0	743	1	9999	0.0002	1	0	Yes	5.31829	3.09893	CPTAC_LUAD_Discovery_Study_Phosphoproteome_PDC000149	P17861/P17861-2
GASPEAASGGLPQAR	Phosphorylation of S@3[79.9663];TMT 10-plex of peptide N-term@0[229.1629]	32	04CPTAC_LUAD_P_BI_20180423_BD_f04:16349:2	2	1676.81	-1.79818	-0.0030152	0	1676.81	839.413	24.5133	0	781	0	9999	0.0001	1	0	Yes	14.4544	7.2733	CPTAC_LUAD_Discovery_Study_Phosphoproteome_PDC000149	P17861/P17861-2
GASPEAASGGLPQAR	Phosphorylation of S@3[79.9663];TMT 10-plex of peptide N-term@0[229.1629]	32	24CPTAC_LUAD_P_BI_20180731_BD_f04:16858:2	2	1676.81	-2.38057	-0.00399176	0	1676.81	839.414	17.6459	0	784	1	9999	0.0002	1	0	Yes	5.15166	0.54079	CPTAC_LUAD_Discovery_Study_Phosphoproteome_PDC000149	P17861/P17861-2
GASPEAASGGLPQAR	Phosphorylation of S@3[79.9663];TMT 10-plex of peptide N-term@0[229.1629]	32	23CPTAC_LUAD_P_BI_20180728_BD_f04:17321:2	2	1676.81	-2.30777	-0.00386969	0	1676.81	839.414	17.4029	0	783	1	9999	0.0002	1	0	Yes	7.83779	0.382297	CPTAC_LUAD_Discovery_Study_Phosphoproteome_PDC000149	P17861/P17861-2
GASPEAASGGLPQAR	Phosphorylation of S@3[79.9663];TMT 10-plex of peptide N-term@0[229.1629]	32	08CPTAC_LUAD_P_BI_20180504_BD_f04:16687:2	2	1676.82	-3.83656	-0.00643317	0	1676.81	839.415	24.5288	0	780	0	9999	0.0001	1	0	Yes	14.4085	7.29226	CPTAC_LUAD_Discovery_Study_Phosphoproteome_PDC000149	P17861/P17861-2
GASPEAASGGLPQAR	Phosphorylation of S@3[79.9663];TMT 10-plex of peptide N-term@0[229.1629]	32	20CPTAC_LUAD_P_BI_20180705_BD_f04:17187:2	2	1676.82	-3.90936	-0.00655524	0	1676.81	839.415	21.1828	0	780	0	9999	0.0001	1	0	Yes	11.4543	3.86121	CPTAC_LUAD_Discovery_Study_Phosphoproteome_PDC000149	P17861/P17861-2
GASPEAASGGLPQAR	Phosphorylation of S@3[79.9663];TMT 10-plex of peptide N-term@0[229.1629]	32	18CPTAC_LUAD_P_BI_20180629_BD_f04:15539:2	2	1676.81	-2.74457	-0.00460212	0	1676.81	839.414	17.5059	0	782	1	9999	0.0002	1	0	Yes	5.14984	0.439822	CPTAC_LUAD_Discovery_Study_Phosphoproteome_PDC000149	P17861/P17861-2
GASPEAASGGLPQAR	Phosphorylation of S@3[79.9663];TMT 10-plex of peptide N-term@0[229.1629]	32	19CPTAC_LUAD_P_BI_20180701_BD_f04:15605:2	2	1676.81	-3.32696	-0.00557868	0	1676.81	839.414	21.1311	0	781	0	9999	0.0001	1	0	Yes	11.0017	3.78395	CPTAC_LUAD_Discovery_Study_Phosphoproteome_PDC000149	P17861/P17861-2
LTHLSPEEK	Phosphorylation of S@5[79.9663];TMT 10-plex of K@9[229.1629];TMT 10-plex of peptide N-term@0[229.1629]	11	11CPTAC_LUAD_P_BI_20180805_BD_f08:19034:3	3	1590.85	-2.88328	-0.00458685	0	1590.84	531.29	23.4214	0	613	0	6347	0.00015753	1	0	Yes	10.1228	2.32324	CPTAC_LUAD_Discovery_Study_Phosphoproteome_PDC000149	P17861/P17861-2
GASPEAASGGLPQAR	Phosphorylation of S@3[79.9663];TMT 10-plex of peptide N-term@0[229.1629]	32	17CPTAC_LUAD_P_BI_20180615_BD_f04:16453:2	2	1676.81	-0.633392	-0.00106208	0	1676.81	839.412	14.303	0	769	3	9999	0.0004	1	0	Yes	6.03518	0.239335	CPTAC_LUAD_Discovery_Study_Phosphoproteome_PDC000149	P17861/P17861-2
GASPEAASGGLPQAR	Phosphorylation of S@3[79.9663];TMT 10-plex of peptide N-term@0[229.1629]	32	11CPTAC_LUAD_P_BI_20180805_BD_f04:16582:2	2	1676.81	-2.08938	-0.00350348	0	1676.81	839.413	20.918	0	778	0	9999	0.0001	1	0	Yes	11.0944	6.71017	CPTAC_LUAD_Discovery_Study_Phosphoproteome_PDC000149	P17861/P17861-2
GASPEAASGGLPQAR	Phosphorylation of S@3[79.9663];TMT 10-plex of peptide N-term@0[229.1629]	32	16CPTAC_LUAD_P_BI_20180614_BD_f04:16379:2	2	1676.81	-1.72538	-0.00289313	0	1676.81	839.413	14.4745	0	781	6	9999	0.0007	1	0	Yes	4.95938	0.327589	CPTAC_LUAD_Discovery_Study_Phosphoproteome_PDC000149	P17861/P17861-2
GASPEAASGGLPQAR	Phosphorylation of S@3[79.9663];TMT 10-plex of peptide N-term@0[229.1629]	32	12CPTAC_LUAD_P_BI_20180807_BD_f04:17000:2	2	1676.81	-0.269396	-0.000451725	0	1676.81	839.412	20.539	0	745	3	9999	0.0004	1	0	Yes	10.2847	3.53346	CPTAC_LUAD_Discovery_Study_Phosphoproteome_PDC000149	P17861/P17861-2
GASPEAASGGLPQAR	Phosphorylation of S@3[79.9663];TMT 10-plex of peptide N-term@0[229.1629]	32	13CPTAC_LUAD_P_BI_20180526_BD_f04:16277:2	2	1676.8	2.93377	0.00491937	0	1676.81	839.409	20.4131	0	716	0	9999	0.0001	1	0	Yes	11.0913	4.99499	CPTAC_LUAD_Discovery_Study_Phosphoproteome_PDC000149	P17861/P17861-2
GASPEAASGGLPQAR	Phosphorylation of S@3[79.9663];TMT 10-plex of peptide N-term@0[229.1629]	32	10CPTAC_LUAD_P_BI_20180513_BD_f04:15901:2	2	1676.81	0.676994	0.00113519	0	1676.81	839.411	14.0735	0	728	3	9999	0.0004	1	0	Yes	5.87857	0.0306447	CPTAC_LUAD_Discovery_Study_Phosphoproteome_PDC000149	P17861/P17861-2
LTHLSPEEK	Phosphorylation of S@5[79.9663];TMT 10-plex of K@9[229.1629];TMT 10-plex of peptide N-term@0[229.1629]	11	02CPTAC_LUAD_P_BI_20180420_BD_f08:18963:3	3	1590.84	-0.926589	-0.00147406	0	1590.84	531.289	18.926	0	636	0	6347	0.00015753	1	0	Yes	7.29233	0.649597	CPTAC_LUAD_Discovery_Study_Phosphoproteome_PDC000149	P17861/P17861-2
GASPEAASGGLPQAR	Phosphorylation of S@3[79.9663];TMT 10-plex of peptide N-term@0[229.1629]	32	06CPTAC_LUAD_P_BI_20180426_BD_f04:17034:2	2	1676.81	-1.50698	-0.00252692	0	1676.81	839.413	20.7452	0	772	0	9999	0.0001	1	0	Yes	11.0112	6.52654	CPTAC_LUAD_Discovery_Study_Phosphoproteome_PDC000149	P17861/P17861-2
GASPEAASGGLPQAR	Phosphorylation of S@3[79.9663];TMT 10-plex of peptide N-term@0[229.1629]	32	02CPTAC_LUAD_P_BI_20180420_BD_f04:16101:2	2	1676.81	-1.07019	-0.0017945	0	1676.81	839.412	24.4006	0	769	0	9999	0.0001	1	0	Yes	14.3918	7.22795	CPTAC_LUAD_Discovery_Study_Phosphoproteome_PDC000149	P17861/P17861-2
LTHLSPEEK	TMT 10-plex of K@9[229.1629];TMT 10-plex of peptide N-term@0[229.1629]	135	25CPTAC_LUAD_W_BI_20180901_KR_f13:11692:3	3	1510.87	4.26149	0.00643859	0	1510.88	504.63	14.2169	0	257	8	6347	0.00141777	1	0	Yes	2.68388	0.0841872	CPTAC_LUAD_Discovery_Study_Proteome_PDC000153	P17861/P17861-2
LTHLSPEEK	TMT 10-plex of K@9[229.1629];TMT 10-plex of peptide N-term@0[229.1629]	135	22CPTAC_LUAD_W_BI_20180820_KR_f11:13774:3	3	1510.86	7.65486	0.0115655	0	1510.88	504.629	20.6133	0	235	1	6347	0.00031506	1	0	Yes	6.43951	2.02969	CPTAC_LUAD_Discovery_Study_Proteome_PDC000153	P17861/P17861-2
LTHLSPEEK	TMT 10-plex of K@9[229.1629];TMT 10-plex of peptide N-term@0[229.1629]	135	21CPTAC_LUAD_W_BI_20180817_KR_f11:13181:3	3	1510.87	6.86711	0.0103754	0	1510.88	504.629	24.0341	0	230	1	6347	0.00031506	1	0	Yes	9.14159	3.83489	CPTAC_LUAD_Discovery_Study_Proteome_PDC000153	P17861/P17861-2
LTHLSPEEK	TMT 10-plex of K@9[229.1629];TMT 10-plex of peptide N-term@0[229.1629]	135	23CPTAC_LUAD_W_BI_20180822_KR_f11:12301:3	3	1510.87	6.75456	0.0102053	0	1510.88	504.629	17.354	0	230	8	6347	0.00141777	1	0	Yes	3.32407	0.339586	CPTAC_LUAD_Discovery_Study_Proteome_PDC000153	P17861/P17861-2
GASPEAASGGLPQAR	TMT 10-plex of peptide N-term@0[229.1629]	127	23CPTAC_LUAD_W_BI_20180822_KR_f16:31894:2	2	1596.83	7.50075	0.0119775	0	1596.84	799.422	19.2316	0	217	10	9999	0.0011	1	0	Yes	9.19222	0.347464	CPTAC_LUAD_Discovery_Study_Proteome_PDC000153	P17861/P17861-2
LTHLSPEEK	TMT 10-plex of K@9[229.1629];TMT 10-plex of peptide N-term@0[229.1629]	135	22CPTAC_LUAD_W_BI_20180820_KR_f12:12629:3	3	1510.87	5.89758	0.00891051	0	1510.88	504.63	17.4794	0	240	8	6347	0.00141777	1	0	Yes	0.377834	0.559482	CPTAC_LUAD_Discovery_Study_Proteome_PDC000153	P17861/P17861-2
LTHLSPEEK	TMT 10-plex of K@9[229.1629];TMT 10-plex of peptide N-term@0[229.1629]	135	11CPTAC_LUAD_W_BI_20180905_KR_f12:11941:3	3	1510.87	5.17043	0.00781188	0	1510.88	504.63	14.1757	0	234	8	6347	0.00141777	1	0	Yes	2.6013	14.1757	CPTAC_LUAD_Discovery_Study_Proteome_PDC000153	P17861/P17861-2
THGLVVENQELRQR	TMT 10-plex of peptide N-term@0[229.1629]	238	08CPTAC_LUAD_W_BI_20180606_KR_f10:17880:3	3	1907.05	0.267081	0.000509339	0	1907.05	636.692	24.8905	0	304	0	9999	0.0001	1	0	Yes	10.129	1.00205	CPTAC_LUAD_Discovery_Study_Proteome_PDC000153	P17861/P17861-2
LTHLSPEEK	TMT 10-plex of K@9[229.1629];TMT 10-plex of peptide N-term@0[229.1629]	135	23CPTAC_LUAD_W_BI_20180822_KR_f12:12664:3	3	1510.86	9.8363	0.0148614	0	1510.88	504.628	17.3104	0	247	8	6347	0.00141777	1	0	Yes	3.2215	2.89573	CPTAC_LUAD_Discovery_Study_Proteome_PDC000153	P17861/P17861-2
LTHLSPEEK	TMT 10-plex of K@9[229.1629];TMT 10-plex of peptide N-term@0[229.1629]	135	23CPTAC_LUAD_W_BI_20180822_KR_f11:11987:3	3	1510.87	6.07937	0.00918517	0	1510.88	504.63	20.4081	0	240	8	6347	0.00141777	1	0	Yes	6.40484	3.32532	CPTAC_LUAD_Discovery_Study_Proteome_PDC000153	P17861/P17861-2
LTHLSPEEK	TMT 10-plex of K@9[229.1629];TMT 10-plex of peptide N-term@0[229.1629]	135	07CPTAC_LUAD_W_BI_20180602_KR_f14:11134:3	3	1510.87	6.68532	0.0101007	0	1510.88	504.629	14.1051	0	230	8	6347	0.00141777	1	0	Yes	2.6433	0.0913568	CPTAC_LUAD_Discovery_Study_Proteome_PDC000153	P17861/P17861-2
LTHLSPEEK	TMT 10-plex of K@9[229.1629];TMT 10-plex of peptide N-term@0[229.1629]	135	15CPTAC_LUAD_W_BI_20180714_KL_f23:15637:3	3	1510.85	18.3803	0.0277704	0	1510.88	504.623	17.511	0	245	5	6347	0.00094518	1	0	Yes	3.36813	0.685738	CPTAC_LUAD_Discovery_Study_Proteome_PDC000153	P17861/P17861-2
LTHLSPEEK	TMT 10-plex of K@9[229.1629];TMT 10-plex of peptide N-term@0[229.1629]	135	21CPTAC_LUAD_W_BI_20180817_KR_f10:17255:3	3	1510.85	18.2591	0.0275873	0	1510.88	504.623	15.1965	0	245	6	6347	0.00110271	1	0	Yes	5.19047	1.35698	CPTAC_LUAD_Discovery_Study_Proteome_PDC000153	P17861/P17861-2
LTHLSPEEK	TMT 10-plex of K@9[229.1629];TMT 10-plex of peptide N-term@0[229.1629]	135	19CPTAC_LUAD_W_BI_20180730_KL_f11:9586:3	3	1510.87	6.92771	0.0104669	0	1510.88	504.629	14.1347	0	230	8	6347	0.00141777	1	0	Yes	2.64683	14.1347	CPTAC_LUAD_Discovery_Study_Proteome_PDC000153	P17861/P17861-2
LTHLSPEEK	TMT 10-plex of K@9[229.1629];TMT 10-plex of peptide N-term@0[229.1629]	135	02CPTAC_LUAD_W_BI_20180518_KR_f12:11797:3	3	1510.87	7.0489	0.01065	0	1510.88	504.629	14.2275	0	231	8	6347	0.00141777	1	0	Yes	2.70394	0.085764	CPTAC_LUAD_Discovery_Study_Proteome_PDC000153	P17861/P17861-2
GASPEAASGGLPQAR	Phosphorylation of S@3[79.9663];TMT 10-plex of peptide N-term@0[229.1629]	4	01CPTAC_PDA_P_JHU_20191123_LUMOS_f03:17553:2	2	1676.81	-0.77899	-0.00130622	0	1676.81	839.412	20.4786	0	765	0	9999	0.0001	1	0	Yes	8.61887	6.39439	CPTAC_PDA_Discovery_Study_Phosphoproteome_PDC000271	P17861/P17861-2
LTHLSPEEK	Phosphorylation of S@5[79.9663];TMT 10-plex of K@9[229.1629];TMT 10-plex of peptide N-term@0[229.1629]	6	01CPTAC_PDA_P_JHU_20191123_LUMOS_f09:19643:3	3	1590.84	0.454607	0.000723208	0	1590.84	531.288	22.9404	0	618	0	6347	0.00015753	1	0	Yes	8.56906	3.16972	CPTAC_PDA_Discovery_Study_Phosphoproteome_PDC000271	P17861/P17861-2
LTHLSPEEK	TMT 10-plex of K@9[229.1629];TMT 10-plex of peptide N-term@0[229.1629]	116	18CPTAC_PDA_W_JHU_20200114_LUMOS_f07:11219:3	3	1510.88	0.201573	0.000304552	0	1510.88	504.633	16.922	0	238	13	6347	0.00220542	1	0	Yes	6.14755	0.0349929	CPTAC_PDA_Discovery_Study_Proteome_PDC000270	P17861/P17861-2
LTHLSPEEK	TMT 10-plex of K@9[229.1629];TMT 10-plex of peptide N-term@0[229.1629]	116	04CPTAC_PDA_W_JHU_20200221_LUMOS_f20:13224:3	3	1510.87	1.17111	0.0017694	0	1510.88	504.632	20.5112	0	241	9	6347	0.0015753	1	0	Yes	8.6242	0.0793497	CPTAC_PDA_Discovery_Study_Proteome_PDC000270	P17861/P17861-2
THGLVVENQELRQR	TMT 10-plex of peptide N-term@0[229.1629]	135	08CPTAC_PDA_W_JHU_20200228_LUMOS_f13:20028:3	3	1907.02	19.47	0.0371304	0	1907.05	636.68	19.6211	0	294	6	9999	0.0007	1	0	Yes	3.43817	0.217392	CPTAC_PDA_Discovery_Study_Proteome_PDC000270	P17861/P17861-2
LTHLSPEEK	TMT 10-plex of K@9[229.1629];TMT 10-plex of peptide N-term@0[229.1629]	116	10CPTAC_PDA_W_JHU_20191207_LUMOS_f16:13745:3	3	1510.88	-4.16132	-0.00628724	0	1510.88	504.635	26.6742	0	222	12	6347	0.00204789	1	0	Yes	8.4266	1.18191	CPTAC_PDA_Discovery_Study_Proteome_PDC000270	P17861/P17861-2
LGMDALVAEEEAEAK	Oxidation of M@3[15.9949];TMT 10-plex of K@15[229.1629];TMT 10-plex of peptide N-term@0[229.1629]	71	02CPTAC_PDA_W_JHU_20191022_LUMOS_f12:30072:2	2	2049.04	15.0904	0.0309213	0	2049.07	1025.53	16.5937	0	198	2	9999	0.0003	1	0	Yes	4.7492	1.4829	CPTAC_PDA_Discovery_Study_Proteome_PDC000270	P17861/P17861-2
GASPEAASGGLPQAR	TMT 10-plex of peptide N-term@0[229.1629]	147	NCI-11Plex-11-F12A-z11342:38024:3	3	1596.83	10.6815	0.0170567	0	1596.84	533.282	33.7753	0	195	7	9999	0.0008	1	0	Yes	6.85529	0.00463072	CPTAC_Pediatric_Brain_Cancer_Pilot_Study_Proteome_PDC000180	P17861/P17861-2
GASPEAASGGLPQAR	Phosphorylation of S@3[79.9663];TMT 10-plex of peptide N-term@0[229.1629]	21	06CPTAC_BCprospective_P_BI_20170203_BL_f05:16389:2	2	1676.8	3.66176	0.00614007	0	1676.81	839.409	25.0906	0	708	0	9999	0.0001	1	0	Yes	12.3062	8.07157	CPTAC_Prospective_Breast_BI_Phosphoproteome_PDC000121	P17861/P17861-2
GASPEAASGGLPQAR	Phosphorylation of S@3[79.9663];TMT 10-plex of peptide N-term@0[229.1629]	21	10CPTAC_BCprospective_P_BI_20170304_BL_f05:17361:2	2	1676.82	-5.07414	-0.00850837	0	1676.81	839.416	24.5191	0	764	0	9999	0.0001	1	0	Yes	14.8736	7.40982	CPTAC_Prospective_Breast_BI_Phosphoproteome_PDC000121	P17861/P17861-2
LTHLSPEEK	Phosphorylation of S@5[79.9663];TMT 10-plex of K@9[229.1629];TMT 10-plex of peptide N-term@0[229.1629]	16	05CPTAC_BCprospective_P_BI_20170127_BL_f02:21909:3	3	1590.84	-1.27189	-0.00202337	0	1590.84	531.289	30.7265	0	618	0	6347	0.00015753	1	0	Yes	13.3238	2.42143	CPTAC_Prospective_Breast_BI_Phosphoproteome_PDC000121	P17861/P17861-2
GASPEAASGGLPQAR	Phosphorylation of S@3[79.9663];TMT 10-plex of peptide N-term@0[229.1629]	21	01CPTAC_BCprospective_P_BI_20160927_BL_f05:13366:2	2	1676.81	-1.87098	-0.00313727	0	1676.81	839.413	20.7169	0	779	0	9999	0.0001	1	0	Yes	8.77929	6.61723	CPTAC_Prospective_Breast_BI_Phosphoproteome_PDC000121	P17861/P17861-2
GASPEAASGGLPQAR	Phosphorylation of S@3[79.9663];TMT 10-plex of peptide N-term@0[229.1629]	21	07CPTAC_BCprospective_P_BI_20170204_BL_f05:15646:2	2	1676.81	-0.924588	-0.00155036	0	1676.81	839.412	25.1263	0	769	0	9999	0.0001	1	0	Yes	14.7107	7.698	CPTAC_Prospective_Breast_BI_Phosphoproteome_PDC000121	P17861/P17861-2
GASPEAASGGLPQAR	Phosphorylation of S@3[79.9663];TMT 10-plex of peptide N-term@0[229.1629]	21	05CPTAC_BCprospective_P_BI_20170127_BL_f05:17453:2	2	1676.82	-7.40372	-0.0124146	0	1676.81	839.418	20.4916	0	742	0	9999	0.0001	1	0	Yes	11.0448	3.60974	CPTAC_Prospective_Breast_BI_Phosphoproteome_PDC000121	P17861/P17861-2
GASPEAASGGLPQAR	Phosphorylation of S@3[79.9663];TMT 10-plex of peptide N-term@0[229.1629]	21	12CPTAC_BCProspective_P_BI_20170526_BL_f05:16703:2	2	1676.81	1.76898	0.00296624	0	1676.81	839.41	20.9413	0	737	0	9999	0.0001	1	0	Yes	11.3485	3.86804	CPTAC_Prospective_Breast_BI_Phosphoproteome_PDC000121	P17861/P17861-2
LTHLSPEEK	Phosphorylation of S@5[79.9663];TMT 10-plex of K@9[229.1629];TMT 10-plex of peptide N-term@0[229.1629]	16	09CPTAC_BCprospective_P_BI_20170208_BL_f02:19686:3	3	1590.85	-1.84739	-0.0029389	0	1590.84	531.289	27.5542	0	621	0	6347	0.00015753	1	0	Yes	13.0578	5.97844	CPTAC_Prospective_Breast_BI_Phosphoproteome_PDC000121	P17861/P17861-2
LTHLSPEEK	Phosphorylation of S@5[79.9663];TMT 10-plex of K@9[229.1629];TMT 10-plex of peptide N-term@0[229.1629]	16	04CPTAC_BCprospective_P_BI_20161026_BL_f05:19862:3	3	1590.84	-1.38699	-0.00220648	0	1590.84	531.289	27.6481	0	618	0	6347	0.00015753	1	0	Yes	13.1198	3.09687	CPTAC_Prospective_Breast_BI_Phosphoproteome_PDC000121	P17861/P17861-2
GASPEAASGGLPQAR	Phosphorylation of S@3[79.9663];TMT 10-plex of peptide N-term@0[229.1629]	21	16CPTAC_BCProspective_P_BI_20170622_BL_f05:15751:2	2	1676.82	-4.05495	-0.00679938	0	1676.81	839.415	20.2429	0	780	0	9999	0.0001	1	0	Yes	10.5473	7.48861	CPTAC_Prospective_Breast_BI_Phosphoproteome_PDC000121	P17861/P17861-2
LTHLSPEEK	Phosphorylation of S@5[79.9663];TMT 10-plex of K@9[229.1629];TMT 10-plex of peptide N-term@0[229.1629]	16	13CPTAC_BCProspective_P_BI_20170531_BL_f01:20876:3	3	1590.84	1.1452	0.00182184	0	1590.84	531.287	19.9282	0	629	0	6347	0.00015753	1	0	Yes	3.8831	0.122524	CPTAC_Prospective_Breast_BI_Phosphoproteome_PDC000121	P17861/P17861-2
LTHLSPEEK	Phosphorylation of S@5[79.9663];TMT 10-plex of K@9[229.1629];TMT 10-plex of peptide N-term@0[229.1629]	16	17CPTAC_BCProspective_P_BI_20170623_BL_f01:20855:3	3	1590.84	-1.27189	-0.00202337	0	1590.84	531.289	27.0775	0	618	0	6347	0.00015753	1	0	Yes	10.1051	2.78141	CPTAC_Prospective_Breast_BI_Phosphoproteome_PDC000121	P17861/P17861-2
GASPEAASGGLPQAR	Phosphorylation of S@3[79.9663];TMT 10-plex of peptide N-term@0[229.1629]	21	17CPTAC_BCProspective_P_BI_20170623_BL_f05:16139:2	2	1676.81	-1.36138	-0.00228278	0	1676.81	839.413	24.6553	0	772	0	9999	0.0001	1	0	Yes	14.8077	7.45311	CPTAC_Prospective_Breast_BI_Phosphoproteome_PDC000121	P17861/P17861-2
GASPEAASGGLPQAR	Phosphorylation of S@3[79.9663];TMT 10-plex of peptide N-term@0[229.1629]	21	09CPTAC_BCprospective_P_BI_20170208_BL_f05:15910:2	2	1676.81	-1.72538	-0.00289313	0	1676.81	839.413	28.9689	0	781	0	9999	0.0001	1	0	Yes	16.3165	11.4408	CPTAC_Prospective_Breast_BI_Phosphoproteome_PDC000121	P17861/P17861-2
GASPEAASGGLPQAR	Phosphorylation of S@3[79.9663];TMT 10-plex of peptide N-term@0[229.1629]	21	08CPTAC_BCprospective_P_BI_20170206_BL_f05:17012:2	2	1676.81	-3.39976	-0.00570075	0	1676.81	839.414	24.951	0	781	0	9999	0.0001	1	0	Yes	14.7364	7.62412	CPTAC_Prospective_Breast_BI_Phosphoproteome_PDC000121	P17861/P17861-2
GASPEAASGGLPQAR	Phosphorylation of S@3[79.9663];TMT 10-plex of peptide N-term@0[229.1629]	21	03CPTAC_BCprospective_P_BI_20161024_BL_f05:14668:2	2	1676.81	-3.69096	-0.00618903	0	1676.81	839.415	29.3511	0	782	0	9999	0.0001	1	0	Yes	15.2466	11.7737	CPTAC_Prospective_Breast_BI_Phosphoproteome_PDC000121	P17861/P17861-2
GASPEAASGGLPQAR	Phosphorylation of S@3[79.9663];TMT 10-plex of peptide N-term@0[229.1629]	21	13CPTAC_BCProspective_P_BI_20170531_BL_f05:16305:2	2	1676.81	1.91458	0.00321038	0	1676.81	839.41	20.9932	0	737	0	9999	0.0001	1	0	Yes	8.70514	3.86166	CPTAC_Prospective_Breast_BI_Phosphoproteome_PDC000121	P17861/P17861-2
LTHLSPEEK	Phosphorylation of S@5[79.9663];TMT 10-plex of K@9[229.1629];TMT 10-plex of peptide N-term@0[229.1629]	16	01CPTAC_BCprospective_P_BI_20160927_BL_f02:16990:3	3	1590.84	2.4113	0.003836	0	1590.84	531.287	27.3472	0	655	0	6347	0.00015753	1	0	Yes	4.80283	2.92263	CPTAC_Prospective_Breast_BI_Phosphoproteome_PDC000121	P17861/P17861-2
LTHLSPEEK	Phosphorylation of S@5[79.9663];TMT 10-plex of K@9[229.1629];TMT 10-plex of peptide N-term@0[229.1629]	16	09CPTAC_BCprospective_P_BI_20170208_BL_f01:19698:3	3	1590.85	-2.30779	-0.00367132	0	1590.84	531.289	27.6144	0	611	0	6347	0.00015753	1	0	Yes	10.1764	2.8477	CPTAC_Prospective_Breast_BI_Phosphoproteome_PDC000121	P17861/P17861-2
GASPEAASGGLPQAR	TMT 10-plex of peptide N-term@0[229.1629]	100	02CPTAC_BCprospective_W_BI_20160913_BL_f11:11503:2	2	1596.84	-1.36685	-0.00218264	0	1596.84	799.43	24.2159	0	245	2	9999	0.0003	1	0	Yes	12.434	6.45726	CPTAC_Prospective_Breast_BI_Proteome_PDC000120	P17861/P17861-2
THGLVVENQELR	TMT 10-plex of peptide N-term@0[229.1629]	19	02CPTAC_BCprospective_W_BI_20160913_BL_f15:12489:3	3	1622.9	-0.676653	-0.00109814	0	1622.89	541.972	22.2097	0	312	0	9992	0.00010007	1	0	Yes	12.7356	5.97797	CPTAC_Prospective_Breast_BI_Proteome_PDC000120	P17861/P17861-2
THGLVVENQELR	TMT 10-plex of peptide N-term@0[229.1629]	19	16CPTAC_BCProspective_W_BI_20170609_BL_f15:14895:3	3	1622.89	2.82097	0.00457813	0	1622.89	541.971	39.318	0	312	0	9992	0.00010007	1	0	Yes	29.1112	15.8144	CPTAC_Prospective_Breast_BI_Proteome_PDC000120	P17861/P17861-2
LLLENQLLR	TMT 10-plex of peptide N-term@0[229.1629]	40	07CPTAC_BCprospective_W_BI_20161119_BA_f01:31190:2	2	1339.84	-2.13952	-0.00286662	0	1339.84	670.928	36.1568	0	85	0	208	0.00478469	1	0	Yes	18.4631	6.78362	CPTAC_Prospective_Breast_BI_Proteome_PDC000120	P17861/P17861-2
MVVVAAAPNPADGTPK	Oxidation of M@1[15.9949];TMT 10-plex of K@16[229.1629];TMT 10-plex of peptide N-term@0[229.1629]	64	03CPTAC_BCprospective_W_BI_20160919_BL_f19:48613:2	2	2011.12	-2.66011	-0.0053498	0	2011.12	1006.57	14.0575	0	278	0	10000	9.999e-05	1	0	Yes	2.39573	1.61711	CPTAC_Prospective_Breast_BI_Proteome_PDC000120	P17861/P17861-2
LGMDALVAEEEAEAK	TMT 10-plex of K@15[229.1629];TMT 10-plex of peptide N-term@0[229.1629]	40	15CPTAC_BCProspective_W_BI_20170606_BL_f20:23648:3	3	2033.11	-14.6758	-0.029837	0	2033.08	678.709	28.5271	0	312	2	9999	0.0003	1	0	Yes	10.7967	1.50317	CPTAC_Prospective_Breast_BI_Proteome_PDC000120	P17861/P17861-2
LLLENQLLR	TMT 10-plex of peptide N-term@0[229.1629]	40	01CPTAC_BCprospective_W_BI_20160911_BL_f01:32085:2	2	1339.84	-1.8662	-0.00250041	0	1339.84	670.928	32.9098	0	85	0	208	0.00478469	1	0	Yes	13.9161	6.79299	CPTAC_Prospective_Breast_BI_Proteome_PDC000120	P17861/P17861-2
VLLLSGQPASAAGAPAGQALPLMVPAQR	TMT 10-plex of peptide N-term@0[229.1629]	12	11CPTAC_BCProspective_W_BI_20170419_BL_f15:43527:3	3	2912.65	-1.95782	-0.00570245	0	2912.65	971.892	80.5893	0	125	0	10000	9.999e-05	1	0	Yes	71.0485	56.8113	CPTAC_Prospective_Breast_BI_Proteome_PDC000120	P17861/P17861-2
GASPEAASGGLPQAR	TMT 10-plex of peptide N-term@0[229.1629]	100	10CPTAC_BCprospective_W_BI_20170224_BL_f11:14199:2	2	1596.85	-5.57131	-0.0088965	0	1596.84	799.433	27.6952	0	248	0	9999	0.0001	1	0	Yes	16.6539	11.7382	CPTAC_Prospective_Breast_BI_Proteome_PDC000120	P17861/P17861-2
VLLLSGQPASAAGAPAGQALPLMVPAQR	TMT 10-plex of peptide N-term@0[229.1629]	12	11CPTAC_BCProspective_W_BI_20170419_BL_f16:44545:3	3	2912.65	-0.700509	-0.00204034	0	2912.65	971.89	67.4983	0	130	0	10000	9.999e-05	1	0	Yes	58.1731	43.9217	CPTAC_Prospective_Breast_BI_Proteome_PDC000120	P17861/P17861-2
LLLENQLLR	TMT 10-plex of peptide N-term@0[229.1629]	40	06CPTAC_BCprospective_W_BI_20161116_BA_f02:31149:2	2	1339.84	0.867047	0.0011617	0	1339.84	670.926	43.9141	0	95	0	208	0.00478469	1	0	Yes	23.0443	10.6997	CPTAC_Prospective_Breast_BI_Proteome_PDC000120	P17861/P17861-2
THGLVVENQELRQR	TMT 10-plex of peptide N-term@0[229.1629]	115	16CPTAC_COprospective_W_PNNL_20170123_B4S4_f09:13351:3	3	1907.07	-9.52643	-0.0181674	0	1907.05	636.698	19.8293	0	304	0	9999	0.0001	1	0	Yes	6.71852	2.1035	CPTAC_Prospective_Colon_PNNL_Proteome_PDC000116	P17861/P17861-2
LTHLSPEEK	TMT 10-plex of K@9[229.1629];TMT 10-plex of peptide N-term@0[229.1629]	51	04CPTAC_OVprospective_W_JHUZ_20161111_QE_f14:12870:3	3	1510.87	2.50421	0.00378356	0	1510.88	504.631	20.8896	0	232	8	6347	0.00141777	1	0	Yes	6.49872	3.18689	CPTAC_Prospective_Ovarian_JHU_Proteome_PDC000110	P17861/P17861-2
LTHLSPEEK	TMT 10-plex of K@9[229.1629];TMT 10-plex of peptide N-term@0[229.1629]	79	06CPTAC_OVprospective_W_PNNL_20161212_B2S2_f17:10704:3	3	1510.85	19.471	0.0294183	0	1510.88	504.623	18.2547	0	244	9	6347	0.0015753	1	0	Yes	6.90908	1.5459	CPTAC_Prospective_Ovarian_PNNL_Proteome_Qeplus_PDC000118	P17861/P17861-2
LTHLSPEEK	TMT 10-plex of K@9[229.1629];TMT 10-plex of peptide N-term@0[229.1629]	79	04CPTAC_OVprospective_W_PNNL_20161212_B1S4_f16:6801:3	3	1510.86	12.2601	0.0185235	0	1510.88	504.626	20.2311	0	255	8	6347	0.00141777	1	0	Yes	8.14703	3.01139	CPTAC_Prospective_Ovarian_PNNL_Proteome_Qeplus_PDC000118	P17861/P17861-2
LTHLSPEEK	TMT 10-plex of K@9[229.1629];TMT 10-plex of peptide N-term@0[229.1629]	79	02CPTAC_OVprospective_W_PNNL_20161212_B1S2_f16:7216:3	3	1510.86	12.1995	0.018432	0	1510.88	504.626	20.0433	0	255	8	6347	0.00141777	1	0	Yes	6.71133	2.11859	CPTAC_Prospective_Ovarian_PNNL_Proteome_Qeplus_PDC000118	P17861/P17861-2
GASPEAASGGLPQAR	Phosphorylation of S@3[79.9663];iTRAQ 4-plex of peptide N-term@0[144.1021]	156	TCGA_AR-A0TR_AO-A03O_BH-A18R_117C_P_BI_20130907_H-PM_f09:10495:2	2	1591.77	-11.128	-0.017713	0	1591.75	796.89	24.5814	0	1043	0	9999	0.0001	1	0	Yes	11.7771	9.3155	CPTAC_TCGA_Breast_Cancer_Phosphoproteome_PDC000174	P17861/P17861-2
GASPEAASGGLPQAR	Phosphorylation of S@3[79.9663];iTRAQ 4-plex of peptide N-term@0[144.1021]	156	TCGA_A2-A0EV_AN-A0AM_D8-A142_117C_P_BI_20130724_H-PM_f08:8698:2	2	1591.75	1.43676	0.00228696	0	1591.75	796.88	24.6838	0	930	0	9999	0.0001	1	0	Yes	10.4939	6.82041	CPTAC_TCGA_Breast_Cancer_Phosphoproteome_PDC000174	P17861/P17861-2
GASPEAASGGLPQAR	Phosphorylation of S@3[79.9663];iTRAQ 4-plex of peptide N-term@0[144.1021]	156	TCGA_C8-A138_E2-A154_BH-A0BZ_117C_P_BI_20130301_H-PM_f09:10208:2	2	1591.75	1.43676	0.00228696	0	1591.75	796.88	24.0639	0	930	0	9999	0.0001	1	0	Yes	11.5811	10.7175	CPTAC_TCGA_Breast_Cancer_Phosphoproteome_PDC000174	P17861/P17861-2
LTHLSPEEK	Phosphorylation of S@5[79.9663];iTRAQ 4-plex of K@9[144.1021];iTRAQ 4-plex of peptide N-term@0[144.1021]	68	TCGA_AR-A1AP_AN-A0FK_AO-A0J6_117C_P_BI_20130605_H-PM_f10:9499:3	3	1420.72	1.76613	0.00250917	0	1420.72	474.58	20.7767	0	806	0	6347	0.00015753	1	0	Yes	2.93129	0.0330305	CPTAC_TCGA_Breast_Cancer_Phosphoproteome_PDC000174	P17861/P17861-2
GASPEAASGGLPQAR	Phosphorylation of S@3[79.9663];iTRAQ 4-plex of peptide N-term@0[144.1021]	156	TCGA_C8-A12P_BH-A0C1_A2-A0EY_117C_P_BI_20130628_H-PM_f08:10080:3	3	1591.75	-0.274273	-0.000436574	0	1591.75	531.59	37.6198	0	919	0	9999	0.0001	1	0	Yes	23.4644	14.5028	CPTAC_TCGA_Breast_Cancer_Phosphoproteome_PDC000174	P17861/P17861-2
GASPEAASGGLPQAR	Phosphorylation of S@3[79.9663];iTRAQ 4-plex of peptide N-term@0[144.1021]	156	TCGA_A2-A0T7_C8-A12Q_A8-A079_117C_P_BI_20130905_H-PM_f09:10292:3	3	1591.75	-0.274273	-0.000436574	0	1591.75	531.59	44.6	0	919	0	9999	0.0001	1	0	Yes	30.2396	20.5002	CPTAC_TCGA_Breast_Cancer_Phosphoproteome_PDC000174	P17861/P17861-2
GASPEAASGGLPQAR	Phosphorylation of S@3[79.9663];iTRAQ 4-plex of peptide N-term@0[144.1021]	156	TCGA_A2-A0D0_BH-A0HK_C8-A12T_117C_P_BI_20130329_H-JQ_f09:9805:3	3	1591.75	-0.274273	-0.000436574	0	1591.75	531.59	37.8681	0	919	0	9999	0.0001	1	0	Yes	20.5859	13.6744	CPTAC_TCGA_Breast_Cancer_Phosphoproteome_PDC000174	P17861/P17861-2
LTHLSPEEK	Phosphorylation of S@5[79.9663];iTRAQ 4-plex of K@9[144.1021];iTRAQ 4-plex of peptide N-term@0[144.1021]	68	CPTAC_263d3f-I_blcdb9-I_c4155b-C_117C_P_BI_20140520_H-PM_f11:11300:2	2	1420.73	-3.35555	-0.0047673	0	1420.72	711.37	20.3498	0	798	0	6347	0.00015753	1	0	Yes	8.78981	2.74588	CPTAC_TCGA_Breast_Cancer_Phosphoproteome_PDC000174	P17861/P17861-2
GASPEAASGGLPQAR	Phosphorylation of S@3[79.9663];iTRAQ 4-plex of peptide N-term@0[144.1021]	156	TCGA_A2-A0YF_BH-A0DD_BH-A0E9_117C_P_BI_20131104_H-PM_f08:9607:3	3	1591.78	-19.1215	-0.0304366	0	1591.75	531.6	41.7204	0	1047	0	9999	0.0001	1	0	Yes	24.6144	17.3433	CPTAC_TCGA_Breast_Cancer_Phosphoproteome_PDC000174	P17861/P17861-2
GASPEAASGGLPQAR	Phosphorylation of S@3[79.9663];iTRAQ 4-plex of peptide N-term@0[144.1021]	156	TCGA_E2-A10A_BH-A18Q_C8-A130_117C_P_BI_20130228_H-PM_f09:9730:3	3	1591.75	-0.274273	-0.000436574	0	1591.75	531.59	47.0859	0	919	0	9999	0.0001	1	0	Yes	31.5851	24.1356	CPTAC_TCGA_Breast_Cancer_Phosphoproteome_PDC000174	P17861/P17861-2
GASPEAASGGLPQAR	Phosphorylation of S@3[79.9663];iTRAQ 4-plex of peptide N-term@0[144.1021]	156	TCGA_D8-A13Y_A8-A076_AO-A126_117C_P_BI_20130621_H-PM_f08:9542:2	2	1591.75	1.43676	0.00228696	0	1591.75	796.88	28.5012	0	930	0	9999	0.0001	1	0	Yes	15.5025	9.01471	CPTAC_TCGA_Breast_Cancer_Phosphoproteome_PDC000174	P17861/P17861-2
GASPEAASGGLPQAR	Phosphorylation of S@3[79.9663];iTRAQ 4-plex of peptide N-term@0[144.1021]	156	TCGA_A2-A0YG_E2-A150_BH-A18N_117C_P_BI_20130920_H-PM_f09:9664:3	3	1591.75	-0.274273	-0.000436574	0	1591.75	531.59	35.3415	0	919	0	9999	0.0001	1	0	Yes	21.1029	12.9203	CPTAC_TCGA_Breast_Cancer_Phosphoproteome_PDC000174	P17861/P17861-2
LTHLSPEEK	Phosphorylation of S@5[79.9663];iTRAQ 4-plex of K@9[144.1021];iTRAQ 4-plex of peptide N-term@0[144.1021]	68	TCGA_A2-A0YG_E2-A150_BH-A18N_117C_P_BI_20130920_H-PM_f11:10068:3	3	1420.72	1.76613	0.00250917	0	1420.72	474.58	23.9438	0	806	0	6347	0.00015753	1	0	Yes	5.99407	2.49235	CPTAC_TCGA_Breast_Cancer_Phosphoproteome_PDC000174	P17861/P17861-2
GASPEAASGGLPQAR	Phosphorylation of S@3[79.9663];iTRAQ 4-plex of peptide N-term@0[144.1021]	156	TCGA_A2-A0YF_BH-A0DD_BH-A0E9_117C_P_BI_20131104_H-PM_f08:9731:3	3	1591.75	-0.274273	-0.000436574	0	1591.75	531.59	41.7283	0	919	0	9999	0.0001	1	0	Yes	25.7354	17.9047	CPTAC_TCGA_Breast_Cancer_Phosphoproteome_PDC000174	P17861/P17861-2
GASPEAASGGLPQAR	Phosphorylation of S@3[79.9663];iTRAQ 4-plex of peptide N-term@0[144.1021]	156	TCGA_A8-A09G_C8-A131_C8-A134_117C_P_BI_20131101_H-PM_f08:10406:3	3	1591.75	-0.274273	-0.000436574	0	1591.75	531.59	35.2304	0	919	0	9999	0.0001	1	0	Yes	21.0811	14.6442	CPTAC_TCGA_Breast_Cancer_Phosphoproteome_PDC000174	P17861/P17861-2
GASPEAASGGLPQAR	Phosphorylation of S@3[79.9663];iTRAQ 4-plex of peptide N-term@0[144.1021]	156	TCGA_A8-A09G_C8-A131_C8-A134_117C_P_BI_20131101_H-PM_f08:10419:2	2	1591.77	-11.128	-0.017713	0	1591.75	796.89	24.1362	0	1043	0	9999	0.0001	1	0	Yes	11.7549	8.41166	CPTAC_TCGA_Breast_Cancer_Phosphoproteome_PDC000174	P17861/P17861-2
GASPEAASGGLPQAR	Phosphorylation of S@3[79.9663];iTRAQ 4-plex of peptide N-term@0[144.1021]	156	TCGA_A2-A0EV_AN-A0AM_D8-A142_117C_P_BI_20130724_H-PM_f09:8421:2	2	1591.75	1.43676	0.00228696	0	1591.75	796.88	24.5656	0	930	0	9999	0.0001	1	0	Yes	12.1108	8.42677	CPTAC_TCGA_Breast_Cancer_Phosphoproteome_PDC000174	P17861/P17861-2
GASPEAASGGLPQAR	Phosphorylation of S@3[79.9663];iTRAQ 4-plex of peptide N-term@0[144.1021]	156	TCGA_A2-A0D2_C8-A12U_AR-A1AS_117C_P_BI_20131101_H-PM_f09:10857:3	3	1591.75	-0.274273	-0.000436574	0	1591.75	531.59	43.6604	0	919	0	9999	0.0001	1	0	Yes	26.1847	19.5388	CPTAC_TCGA_Breast_Cancer_Phosphoproteome_PDC000174	P17861/P17861-2
GASPEAASGGLPQAR	Phosphorylation of S@3[79.9663];iTRAQ 4-plex of peptide N-term@0[144.1021]	156	TCGA_AO-A12D_AN-A04A_BH-A0AV_117C_P_BI_20130322_H-PM_f09:9559:3	3	1591.75	-0.274273	-0.000436574	0	1591.75	531.59	37.7202	0	919	0	9999	0.0001	1	0	Yes	20.7037	13.6395	CPTAC_TCGA_Breast_Cancer_Phosphoproteome_PDC000174	P17861/P17861-2
GASPEAASGGLPQAR	Phosphorylation of S@3[79.9663];iTRAQ 4-plex of peptide N-term@0[144.1021]	156	CPTAC_263d3f-I_blcdb9-I_c4155b-C_117C_P_BI_20140520_H-PM_f08:11505:3	3	1591.75	-0.274273	-0.000436574	0	1591.75	531.59	44.5425	0	919	0	9999	0.0001	1	0	Yes	30.099	20.7132	CPTAC_TCGA_Breast_Cancer_Phosphoproteome_PDC000174	P17861/P17861-2
GASPEAASGGLPQAR	Phosphorylation of S@3[79.9663];iTRAQ 4-plex of peptide N-term@0[144.1021]	156	TCGA_D8-A13Y_A8-A076_AO-A126_117C_P_BI_20130621_H-PM_f08:9568:3	3	1591.75	-0.274273	-0.000436574	0	1591.75	531.59	37.7346	0	919	0	9999	0.0001	1	0	Yes	23.4882	14.6236	CPTAC_TCGA_Breast_Cancer_Phosphoproteome_PDC000174	P17861/P17861-2
GASPEAASGGLPQAR	Phosphorylation of S@3[79.9663];iTRAQ 4-plex of peptide N-term@0[144.1021]	156	TCGA_A2-A0YF_BH-A0DD_BH-A0E9_117C_P_BI_20131104_H-PM_f08:9603:2	2	1591.77	-11.128	-0.017713	0	1591.75	796.89	24.2814	0	1043	0	9999	0.0001	1	0	Yes	14.2861	8.41919	CPTAC_TCGA_Breast_Cancer_Phosphoproteome_PDC000174	P17861/P17861-2
GASPEAASGGLPQAR	Phosphorylation of S@3[79.9663];iTRAQ 4-plex of peptide N-term@0[144.1021]	156	TCGA_A2-A0YF_BH-A0DD_BH-A0E9_117C_P_BI_20131104_H-PM_f09:9498:3	3	1591.75	-0.274273	-0.000436574	0	1591.75	531.59	37.6569	0	919	0	9999	0.0001	1	0	Yes	17.3971	15	CPTAC_TCGA_Breast_Cancer_Phosphoproteome_PDC000174	P17861/P17861-2
GASPEAASGGLPQAR	Phosphorylation of S@3[79.9663];iTRAQ 4-plex of peptide N-term@0[144.1021]	156	TCGA_A7-A0CE_BH-A0C0_A2-A0YC_117C_P_BI_20130531_H-PM_f08:10025:2	2	1591.75	1.43676	0.00228696	0	1591.75	796.88	28.0337	0	930	0	9999	0.0001	1	0	Yes	18.0069	12.1311	CPTAC_TCGA_Breast_Cancer_Phosphoproteome_PDC000174	P17861/P17861-2
LTHLSPEEK	Phosphorylation of S@5[79.9663];iTRAQ 4-plex of K@9[144.1021];iTRAQ 4-plex of peptide N-term@0[144.1021]	68	TCGA_AO-A0JM_C8-A12V_A8-A08G_117C_P_BI_20131003_H-PM_f11:9819:3	3	1420.72	1.76613	0.00250917	0	1420.72	474.58	24.2857	0	806	0	6347	0.00015753	1	0	Yes	5.87173	2.72594	CPTAC_TCGA_Breast_Cancer_Phosphoproteome_PDC000174	P17861/P17861-2
GASPEAASGGLPQAR	Phosphorylation of S@3[79.9663];iTRAQ 4-plex of peptide N-term@0[144.1021]	156	TCGA_AO-A12D_C8-A131_AO-A12B_117C_P_BI_20130213_H-PM_f09:8955:3	3	1591.75	-0.274273	-0.000436574	0	1591.75	531.59	37.6725	0	919	0	9999	0.0001	1	0	Yes	23.4582	15.7532	CPTAC_TCGA_Breast_Cancer_Phosphoproteome_PDC000174	P17861/P17861-2
GASPEAASGGLPQAR	Phosphorylation of S@3[79.9663];iTRAQ 4-plex of peptide N-term@0[144.1021]	156	TCGA_A7-A0CE_BH-A0C0_A2-A0YC_117C_P_BI_20130531_H-PM_f08:10016:3	3	1591.75	-0.274273	-0.000436574	0	1591.75	531.59	33.7515	0	919	0	9999	0.0001	1	0	Yes	19.6835	13.1743	CPTAC_TCGA_Breast_Cancer_Phosphoproteome_PDC000174	P17861/P17861-2
GASPEAASGGLPQAR	Phosphorylation of S@3[79.9663];iTRAQ 4-plex of peptide N-term@0[144.1021]	156	TCGA_A2-A0D2_C8-A12U_AR-A1AS_117C_P_BI_20131101_H-PM_f08:10675:2	2	1591.75	1.43676	0.00228696	0	1591.75	796.88	20.6461	0	930	0	9999	0.0001	1	0	Yes	8.19976	6.5602	CPTAC_TCGA_Breast_Cancer_Phosphoproteome_PDC000174	P17861/P17861-2
GASPEAASGGLPQAR	Phosphorylation of S@3[79.9663];iTRAQ 4-plex of peptide N-term@0[144.1021]	156	TCGA_E2-A10A_BH-A18Q_C8-A130_117C_P_BI_20130228_H-PM_f08:9940:3	3	1591.75	-0.274273	-0.000436574	0	1591.75	531.59	44.6022	0	919	0	9999	0.0001	1	0	Yes	27.0242	20.4676	CPTAC_TCGA_Breast_Cancer_Phosphoproteome_PDC000174	P17861/P17861-2
GASPEAASGGLPQAR	Phosphorylation of S@3[79.9663];iTRAQ 4-plex of peptide N-term@0[144.1021]	156	TCGA_BH-A18V_A7-A13F_BH-A0E1_117C_P_BI_20130531_H-PM_f08:9300:3	3	1591.75	-0.274273	-0.000436574	0	1591.75	531.59	24.1792	0	919	0	9999	0.0001	1	0	Yes	11.0622	1.56615	CPTAC_TCGA_Breast_Cancer_Phosphoproteome_PDC000174	P17861/P17861-2
GASPEAASGGLPQAR	Phosphorylation of S@3[79.9663];iTRAQ 4-plex of peptide N-term@0[144.1021]	156	TCGA_AR-A0TR_AO-A03O_BH-A18R_117C_P_BI_20130907_H-PM_f09:10511:3	3	1591.75	-0.274273	-0.000436574	0	1591.75	531.59	41.7651	0	919	0	9999	0.0001	1	0	Yes	27.3736	17.9664	CPTAC_TCGA_Breast_Cancer_Phosphoproteome_PDC000174	P17861/P17861-2
GASPEAASGGLPQAR	Phosphorylation of S@3[79.9663];iTRAQ 4-plex of peptide N-term@0[144.1021]	156	TCGA_BH-A18U_A2-A0YI_A2-A0EQ_117C_P_BI_20130423_H-JQ_f09:9475:2	2	1591.75	1.43676	0.00228696	0	1591.75	796.88	28.2852	0	930	0	9999	0.0001	1	0	Yes	15.5304	12.1633	CPTAC_TCGA_Breast_Cancer_Phosphoproteome_PDC000174	P17861/P17861-2
GASPEAASGGLPQAR	Phosphorylation of S@3[79.9663];iTRAQ 4-plex of peptide N-term@0[144.1021]	156	TCGA_AO-A12D_AN-A04A_BH-A0AV_117C_P_BI_20130322_H-PM_f08:9150:3	3	1591.75	-0.274273	-0.000436574	0	1591.75	531.59	37.7251	0	919	0	9999	0.0001	1	0	Yes	22.6377	17.0845	CPTAC_TCGA_Breast_Cancer_Phosphoproteome_PDC000174	P17861/P17861-2
GASPEAASGGLPQAR	Phosphorylation of S@3[79.9663];iTRAQ 4-plex of peptide N-term@0[144.1021]	156	TCGA_A7-A0CD_C8-A12W_AN-A0AL_117C_P_BI_20130930_H-PM_f09:10233:2	2	1591.75	1.43676	0.00228696	0	1591.75	796.88	28.3149	0	930	0	9999	0.0001	1	0	Yes	15.5575	12.1452	CPTAC_TCGA_Breast_Cancer_Phosphoproteome_PDC000174	P17861/P17861-2
GASPEAASGGLPQAR	Phosphorylation of S@3[79.9663];iTRAQ 4-plex of peptide N-term@0[144.1021]	156	TCGA_A7-A0CE_BH-A0C0_A2-A0YC_117C_P_BI_20130531_H-PM_f07:9966:2	2	1591.75	1.43676	0.00228696	0	1591.75	796.88	19.566	0	930	0	9999	0.0001	1	0	Yes	9.96974	6.46434	CPTAC_TCGA_Breast_Cancer_Phosphoproteome_PDC000174	P17861/P17861-2
GASPEAASGGLPQAR	Phosphorylation of S@3[79.9663];iTRAQ 4-plex of peptide N-term@0[144.1021]	156	TCGA_AO-A0JM_C8-A12V_A8-A08G_117C_P_BI_20131003_H-PM_f09:9737:2	2	1591.75	1.43676	0.00228696	0	1591.75	796.88	28.5791	0	930	0	9999	0.0001	1	0	Yes	15.4654	12.2033	CPTAC_TCGA_Breast_Cancer_Phosphoproteome_PDC000174	P17861/P17861-2
GASPEAASGGLPQAR	Phosphorylation of S@3[79.9663];iTRAQ 4-plex of peptide N-term@0[144.1021]	156	CPTAC_263d3f-I_blcdb9-I_c4155b-C_117C_P_BI_20140520_H-PM_f09:10491:2	2	1591.75	1.43676	0.00228696	0	1591.75	796.88	28.4988	0	930	0	9999	0.0001	1	0	Yes	15.4834	12.2038	CPTAC_TCGA_Breast_Cancer_Phosphoproteome_PDC000174	P17861/P17861-2
GASPEAASGGLPQAR	Phosphorylation of S@3[79.9663];iTRAQ 4-plex of peptide N-term@0[144.1021]	156	TCGA_AN-A0FL_BH-A0DG_AN-A0AS_117C_P_BI_20130830_H-PM_f09:10150:2	2	1591.75	1.43676	0.00228696	0	1591.75	796.88	28.2163	0	930	0	9999	0.0001	1	0	Yes	18.0123	12.1855	CPTAC_TCGA_Breast_Cancer_Phosphoproteome_PDC000174	P17861/P17861-2
GASPEAASGGLPQAR	Phosphorylation of S@3[79.9663];iTRAQ 4-plex of peptide N-term@0[144.1021]	156	TCGA_BH-A18U_A2-A0YI_A2-A0EQ_117C_P_BI_20130423_H-JQ_f08:8866:2	2	1591.75	1.43676	0.00228696	0	1591.75	796.88	24.5424	0	930	0	9999	0.0001	1	0	Yes	10.6013	8.49365	CPTAC_TCGA_Breast_Cancer_Phosphoproteome_PDC000174	P17861/P17861-2
LTHLSPEEK	Phosphorylation of S@5[79.9663];iTRAQ 4-plex of K@9[144.1021];iTRAQ 4-plex of peptide N-term@0[144.1021]	68	TCGA_A2-A0YG_E2-A150_BH-A18N_117C_P_BI_20130920_H-PM_f11:10210:3	3	1420.72	1.76613	0.00250917	0	1420.72	474.58	26.6956	0	806	0	6347	0.00015753	1	0	Yes	9.06796	0.680149	CPTAC_TCGA_Breast_Cancer_Phosphoproteome_PDC000174	P17861/P17861-2
GASPEAASGGLPQAR	Phosphorylation of S@3[79.9663];iTRAQ 4-plex of peptide N-term@0[144.1021]	156	TCGA_AR-A1AW_AR-A1AV_C8-A135_117C_P_BI_20130702_H-PM_f08:10076:3	3	1591.75	-0.274273	-0.000436574	0	1591.75	531.59	44.5838	0	919	0	9999	0.0001	1	0	Yes	28.6777	19.1246	CPTAC_TCGA_Breast_Cancer_Phosphoproteome_PDC000174	P17861/P17861-2
GASPEAASGGLPQAR	Phosphorylation of S@3[79.9663];iTRAQ 4-plex of peptide N-term@0[144.1021]	156	TCGA_AO-A12E_A8-A06N_A2-A0T1_117C_P_BI_20130920_H-PM_f09:9567:3	3	1591.75	-0.274273	-0.000436574	0	1591.75	531.59	36.6519	0	919	0	9999	0.0001	1	0	Yes	22.4624	15.584	CPTAC_TCGA_Breast_Cancer_Phosphoproteome_PDC000174	P17861/P17861-2
GASPEAASGGLPQAR	Phosphorylation of S@3[79.9663];iTRAQ 4-plex of peptide N-term@0[144.1021]	156	TCGA_BH-A0EE_AO-A0J9_BH-A0E0_117C_P_BI_20130426_H-JQ_f09:9315:3	3	1591.75	-0.274273	-0.000436574	0	1591.75	531.59	47.7399	0	919	0	9999	0.0001	1	0	Yes	32.0529	23.9002	CPTAC_TCGA_Breast_Cancer_Phosphoproteome_PDC000174	P17861/P17861-2
GASPEAASGGLPQAR	Phosphorylation of S@3[79.9663];iTRAQ 4-plex of peptide N-term@0[144.1021]	156	CPTAC_263d3f-I_blcdb9-I_c4155b-C_117C_P_BI_20140520_H-PM_f08:11500:2	2	1591.75	1.43676	0.00228696	0	1591.75	796.88	28.6302	0	930	0	9999	0.0001	1	0	Yes	15.4779	8.90805	CPTAC_TCGA_Breast_Cancer_Phosphoproteome_PDC000174	P17861/P17861-2
GASPEAASGGLPQAR	Phosphorylation of S@3[79.9663];iTRAQ 4-plex of peptide N-term@0[144.1021]	156	TCGA_A7-A0CE_BH-A0C0_A2-A0YC_117C_P_BI_20130531_H-PM_f07:9997:3	3	1591.75	-0.274273	-0.000436574	0	1591.75	531.59	25.7549	0	919	0	9999	0.0001	1	0	Yes	12.0798	5.22239	CPTAC_TCGA_Breast_Cancer_Phosphoproteome_PDC000174	P17861/P17861-2
GASPEAASGGLPQAR	Phosphorylation of S@3[79.9663];iTRAQ 4-plex of peptide N-term@0[144.1021]	156	TCGA_A2-A0D0_BH-A0HK_C8-A12T_117C_P_BI_20130329_H-JQ_f09:9679:2	2	1591.75	1.43676	0.00228696	0	1591.75	796.88	24.2501	0	930	0	9999	0.0001	1	0	Yes	11.7377	10.6456	CPTAC_TCGA_Breast_Cancer_Phosphoproteome_PDC000174	P17861/P17861-2
LTHLSPEEK	Phosphorylation of S@5[79.9663];iTRAQ 4-plex of K@9[144.1021];iTRAQ 4-plex of peptide N-term@0[144.1021]	68	TCGA_BH-A18U_A2-A0YI_A2-A0EQ_117C_P_BI_20130423_H-JQ_f10:9237:3	3	1420.72	1.76613	0.00250917	0	1420.72	474.58	23.9069	0	806	4	6347	0.00078765	1	0	Yes	5.99502	1.77674	CPTAC_TCGA_Breast_Cancer_Phosphoproteome_PDC000174	P17861/P17861-2
GASPEAASGGLPQAR	Phosphorylation of S@3[79.9663];iTRAQ 4-plex of peptide N-term@0[144.1021]	156	TCGA_AO-A12D_AN-A04A_BH-A0AV_117C_P_BI_20130322_H-PM_f08:9155:2	2	1591.75	1.43676	0.00228696	0	1591.75	796.88	24.0436	0	930	0	9999	0.0001	1	0	Yes	14.2356	11.2822	CPTAC_TCGA_Breast_Cancer_Phosphoproteome_PDC000174	P17861/P17861-2
GASPEAASGGLPQAR	Phosphorylation of S@3[79.9663];iTRAQ 4-plex of peptide N-term@0[144.1021]	156	TCGA_AR-A1AP_AN-A0FK_AO-A0J6_117C_P_BI_20130605_H-PM_f08:9105:3	3	1591.75	-0.274273	-0.000436574	0	1591.75	531.59	26.8224	0	919	0	9999	0.0001	1	0	Yes	14.5881	6.0559	CPTAC_TCGA_Breast_Cancer_Phosphoproteome_PDC000174	P17861/P17861-2
GASPEAASGGLPQAR	Phosphorylation of S@3[79.9663];iTRAQ 4-plex of peptide N-term@0[144.1021]	156	TCGA_A2-A0D2_C8-A12U_AR-A1AS_117C_P_BI_20131101_H-PM_f08:10724:3	3	1591.75	-0.274273	-0.000436574	0	1591.75	531.59	31.5135	0	919	0	9999	0.0001	1	0	Yes	13.3732	7.44338	CPTAC_TCGA_Breast_Cancer_Phosphoproteome_PDC000174	P17861/P17861-2
LTHLSPEEK	Phosphorylation of S@5[79.9663];iTRAQ 4-plex of K@9[144.1021];iTRAQ 4-plex of peptide N-term@0[144.1021]	68	TCGA_AO-A0JE_A2-A0T2_AN-A0AJ_117C_P_BI_20130901_H-PM_f11:10701:3	3	1420.72	1.76613	0.00250917	0	1420.72	474.58	23.9785	0	806	0	6347	0.00015753	1	0	Yes	5.88782	2.48607	CPTAC_TCGA_Breast_Cancer_Phosphoproteome_PDC000174	P17861/P17861-2
GASPEAASGGLPQAR	Phosphorylation of S@3[79.9663];iTRAQ 4-plex of peptide N-term@0[144.1021]	156	TCGA_BH-A18U_A2-A0YI_A2-A0EQ_117C_P_BI_20130423_H-JQ_f08:8933:3	3	1591.75	-0.274273	-0.000436574	0	1591.75	531.59	47.1847	0	919	0	9999	0.0001	1	0	Yes	32.9096	22.9602	CPTAC_TCGA_Breast_Cancer_Phosphoproteome_PDC000174	P17861/P17861-2
GASPEAASGGLPQAR	Phosphorylation of S@3[79.9663];iTRAQ 4-plex of peptide N-term@0[144.1021]	156	TCGA_AR-A0TV_C8-A12Z_AO-A0JJ_117C_P_BI_20130831_H-PM_f09:10698:2	2	1591.75	1.43676	0.00228696	0	1591.75	796.88	24.4849	0	930	0	9999	0.0001	1	0	Yes	14.2903	8.93023	CPTAC_TCGA_Breast_Cancer_Phosphoproteome_PDC000174	P17861/P17861-2
GASPEAASGGLPQAR	Phosphorylation of S@3[79.9663];iTRAQ 4-plex of peptide N-term@0[144.1021]	156	TCGA_A2-A0YF_BH-A0DD_BH-A0E9_117C_P_BI_20131104_H-PM_f09:9499:2	2	1591.77	-11.128	-0.017713	0	1591.75	796.89	24.3666	0	1043	0	9999	0.0001	1	0	Yes	14.2843	8.36235	CPTAC_TCGA_Breast_Cancer_Phosphoproteome_PDC000174	P17861/P17861-2
LTHLSPEEK	Phosphorylation of S@5[79.9663];iTRAQ 4-plex of K@9[144.1021];iTRAQ 4-plex of peptide N-term@0[144.1021]	68	TCGA_E2-A159_A2-A0T3_A2-A0YD_117C_P_BI_20130906_H-PM_f11:10181:3	3	1420.72	1.76613	0.00250917	0	1420.72	474.58	24.0384	0	806	0	6347	0.00015753	1	0	Yes	5.55501	1.59766	CPTAC_TCGA_Breast_Cancer_Phosphoproteome_PDC000174	P17861/P17861-2
GASPEAASGGLPQAR	Phosphorylation of S@3[79.9663];iTRAQ 4-plex of peptide N-term@0[144.1021]	156	TCGA_A2-A0T7_C8-A12Q_A8-A079_117C_P_BI_20130905_H-PM_f09:10281:2	2	1591.75	1.43676	0.00228696	0	1591.75	796.88	28.2881	0	930	0	9999	0.0001	1	0	Yes	15.353	12.1448	CPTAC_TCGA_Breast_Cancer_Phosphoproteome_PDC000174	P17861/P17861-2
GASPEAASGGLPQAR	Phosphorylation of S@3[79.9663];iTRAQ 4-plex of peptide N-term@0[144.1021]	156	TCGA_AO-A12E_A8-A06N_A2-A0T1_117C_P_BI_20130920_H-PM_f09:9602:2	2	1591.75	1.43676	0.00228696	0	1591.75	796.88	24.5329	0	930	0	9999	0.0001	1	0	Yes	14.3287	9.60055	CPTAC_TCGA_Breast_Cancer_Phosphoproteome_PDC000174	P17861/P17861-2
GASPEAASGGLPQAR	Phosphorylation of S@3[79.9663];iTRAQ 4-plex of peptide N-term@0[144.1021]	156	TCGA_AN-A0FL_BH-A0DG_AN-A0AS_117C_P_BI_20130830_H-PM_f09:10177:3	3	1591.75	-0.274273	-0.000436574	0	1591.75	531.59	39.1761	0	919	0	9999	0.0001	1	0	Yes	24.9222	15.484	CPTAC_TCGA_Breast_Cancer_Phosphoproteome_PDC000174	P17861/P17861-2
LTHLSPEEK	Phosphorylation of S@5[79.9663];iTRAQ 4-plex of K@9[144.1021];iTRAQ 4-plex of peptide N-term@0[144.1021]	68	TCGA_A2-A0EV_AN-A0AM_D8-A142_117C_P_BI_20130724_H-PM_f10:9462:3	3	1420.72	1.76613	0.00250917	0	1420.72	474.58	24.1916	0	806	0	6347	0.00015753	1	0	Yes	6.12552	0.0811591	CPTAC_TCGA_Breast_Cancer_Phosphoproteome_PDC000174	P17861/P17861-2
GASPEAASGGLPQAR	Phosphorylation of S@3[79.9663];iTRAQ 4-plex of peptide N-term@0[144.1021]	156	TCGA_AO-A12D_AN-A04A_BH-A0AV_117C_P_BI_20130322_H-PM_f09:9584:2	2	1591.75	1.43676	0.00228696	0	1591.75	796.88	24.1111	0	930	0	9999	0.0001	1	0	Yes	11.7097	11.4008	CPTAC_TCGA_Breast_Cancer_Phosphoproteome_PDC000174	P17861/P17861-2
LTHLSPEEK	Phosphorylation of S@5[79.9663];iTRAQ 4-plex of K@9[144.1021];iTRAQ 4-plex of peptide N-term@0[144.1021]	68	TCGA_AO-A12D_C8-A131_AO-A12B_117C_P_BI_20130213_H-PM_f11:9141:3	3	1420.72	1.76613	0.00250917	0	1420.72	474.58	22.7352	0	806	0	6347	0.00015753	1	0	Yes	7.97065	2.79144	CPTAC_TCGA_Breast_Cancer_Phosphoproteome_PDC000174	P17861/P17861-2
GASPEAASGGLPQAR	Phosphorylation of S@3[79.9663];iTRAQ 4-plex of peptide N-term@0[144.1021]	156	TCGA_BH-A18U_A2-A0YI_A2-A0EQ_117C_P_BI_20130423_H-JQ_f09:9461:3	3	1591.75	-0.274273	-0.000436574	0	1591.75	531.59	40.4882	0	919	0	9999	0.0001	1	0	Yes	26.292	16.4396	CPTAC_TCGA_Breast_Cancer_Phosphoproteome_PDC000174	P17861/P17861-2
LTHLSPEEK	Phosphorylation of S@5[79.9663];iTRAQ 4-plex of K@9[144.1021];iTRAQ 4-plex of peptide N-term@0[144.1021]	68	TCGA_C8-A12P_BH-A0C1_A2-A0EY_117C_P_BI_20130628_H-PM_f10:10138:3	3	1420.72	1.76613	0.00250917	0	1420.72	474.58	24.6086	0	806	0	6347	0.00015753	1	0	Yes	6.09364	1.34882	CPTAC_TCGA_Breast_Cancer_Phosphoproteome_PDC000174	P17861/P17861-2
GASPEAASGGLPQAR	Phosphorylation of S@3[79.9663];iTRAQ 4-plex of peptide N-term@0[144.1021]	156	TCGA_AR-A1AP_AN-A0FK_AO-A0J6_117C_P_BI_20130605_H-PM_f08:9240:3	3	1591.75	-0.274273	-0.000436574	0	1591.75	531.59	15.1608	0	919	1	9999	0.0002	1	0	Yes	5.56661	2.06245	CPTAC_TCGA_Breast_Cancer_Phosphoproteome_PDC000174	P17861/P17861-2
GASPEAASGGLPQAR	Phosphorylation of S@3[79.9663];iTRAQ 4-plex of peptide N-term@0[144.1021]	156	TCGA_D8-A13Y_A8-A076_AO-A126_117C_P_BI_20130621_H-PM_f08:9673:2	2	1591.75	1.43676	0.00228696	0	1591.75	796.88	28.4361	0	930	0	9999	0.0001	1	0	Yes	15.4589	9.05466	CPTAC_TCGA_Breast_Cancer_Phosphoproteome_PDC000174	P17861/P17861-2
LTHLSPEEK	Phosphorylation of S@5[79.9663];iTRAQ 4-plex of K@9[144.1021];iTRAQ 4-plex of peptide N-term@0[144.1021]	68	TCGA_AR-A0TR_AO-A03O_BH-A18R_117C_P_BI_20130907_H-PM_f10:10459:3	3	1420.72	1.76613	0.00250917	0	1420.72	474.58	24.1874	0	806	0	6347	0.00015753	1	0	Yes	5.82828	2.45417	CPTAC_TCGA_Breast_Cancer_Phosphoproteome_PDC000174	P17861/P17861-2
GASPEAASGGLPQAR	Phosphorylation of S@3[79.9663];iTRAQ 4-plex of peptide N-term@0[144.1021]	156	TCGA_A7-A0CJ_AO-A12F_A2-A0YL_117C_P_BI_20130904_H-PM_f09:10611:3	3	1591.75	-0.274273	-0.000436574	0	1591.75	531.59	44.5743	0	919	0	9999	0.0001	1	0	Yes	28.9312	20.7139	CPTAC_TCGA_Breast_Cancer_Phosphoproteome_PDC000174	P17861/P17861-2
GASPEAASGGLPQAR	Phosphorylation of S@3[79.9663];iTRAQ 4-plex of peptide N-term@0[144.1021]	156	TCGA_AR-A0TY_AR-A0U4_BH-A0HP_117C_P_BI_20130426_H-JQ_f09:8133:2	2	1591.75	1.43676	0.00228696	0	1591.75	796.88	24.4921	0	930	0	9999	0.0001	1	0	Yes	14.4258	10.8956	CPTAC_TCGA_Breast_Cancer_Phosphoproteome_PDC000174	P17861/P17861-2
LTHLSPEEK	Phosphorylation of S@5[79.9663];iTRAQ 4-plex of K@9[144.1021];iTRAQ 4-plex of peptide N-term@0[144.1021]	68	TCGA_BH-A18V_A7-A13F_BH-A0E1_117C_P_BI_20130531_H-PM_f10:9302:3	3	1420.72	1.76613	0.00250917	0	1420.72	474.58	26.9831	0	806	0	6347	0.00015753	1	0	Yes	10.6823	5.68872	CPTAC_TCGA_Breast_Cancer_Phosphoproteome_PDC000174	P17861/P17861-2
GASPEAASGGLPQAR	Phosphorylation of S@3[79.9663];iTRAQ 4-plex of peptide N-term@0[144.1021]	156	TCGA_A8-A09I_C8-A12L_A2-A0EX_117C_P_BI_20130321_H-PM_f09:9401:3	3	1591.75	-0.274273	-0.000436574	0	1591.75	531.59	47.7365	0	919	0	9999	0.0001	1	0	Yes	30.1835	23.6568	CPTAC_TCGA_Breast_Cancer_Phosphoproteome_PDC000174	P17861/P17861-2
GASPEAASGGLPQAR	Phosphorylation of S@3[79.9663];iTRAQ 4-plex of peptide N-term@0[144.1021]	156	TCGA_AO-A12E_A8-A06N_A2-A0T1_117C_P_BI_20130920_H-PM_f08:9314:3	3	1591.75	-0.274273	-0.000436574	0	1591.75	531.59	39.2431	0	919	0	9999	0.0001	1	0	Yes	23.6691	15.1874	CPTAC_TCGA_Breast_Cancer_Phosphoproteome_PDC000174	P17861/P17861-2
GASPEAASGGLPQAR	Phosphorylation of S@3[79.9663];iTRAQ 4-plex of peptide N-term@0[144.1021]	156	TCGA_AR-A0TT_AR-A1AQ_AO-A12B_117C_P_BI_20131105_H-PM_f09:9416:2	2	1591.75	1.43676	0.00228696	0	1591.75	796.88	24.2675	0	930	0	9999	0.0001	1	0	Yes	11.7893	10.7678	CPTAC_TCGA_Breast_Cancer_Phosphoproteome_PDC000174	P17861/P17861-2
GASPEAASGGLPQAR	Phosphorylation of S@3[79.9663];iTRAQ 4-plex of peptide N-term@0[144.1021]	156	TCGA_A2-A0T6_E2-A158_E2-A15A_117C_P_BI_201301002_H-PM_f09:9908:3	3	1591.75	-0.274273	-0.000436574	0	1591.75	531.59	41.7661	0	919	0	9999	0.0001	1	0	Yes	26.0487	17.8874	CPTAC_TCGA_Breast_Cancer_Phosphoproteome_PDC000174	P17861/P17861-2
LTHLSPEEK	Phosphorylation of S@5[79.9663];iTRAQ 4-plex of K@9[144.1021];iTRAQ 4-plex of peptide N-term@0[144.1021]	68	TCGA_E2-A10A_BH-A18Q_C8-A130_117C_P_BI_20130228_H-PM_f11:9941:3	3	1420.72	1.76613	0.00250917	0	1420.72	474.58	22.6319	0	806	0	6347	0.00015753	1	0	Yes	9.36009	2.80437	CPTAC_TCGA_Breast_Cancer_Phosphoproteome_PDC000174	P17861/P17861-2
GASPEAASGGLPQAR	Phosphorylation of S@3[79.9663];iTRAQ 4-plex of peptide N-term@0[144.1021]	156	TCGA_A2-A0EV_AN-A0AM_D8-A142_117C_P_BI_20130724_H-PM_f09:8423:3	3	1591.75	-0.274273	-0.000436574	0	1591.75	531.59	25.7991	0	919	0	9999	0.0001	1	0	Yes	13.0011	5.16585	CPTAC_TCGA_Breast_Cancer_Phosphoproteome_PDC000174	P17861/P17861-2
GASPEAASGGLPQAR	Phosphorylation of S@3[79.9663];iTRAQ 4-plex of peptide N-term@0[144.1021]	156	TCGA_C8-A12P_BH-A0C1_A2-A0EY_117C_P_BI_20130628_H-PM_f08:10037:2	2	1591.75	1.43676	0.00228696	0	1591.75	796.88	24.6362	0	930	0	9999	0.0001	1	0	Yes	11.7321	8.52623	CPTAC_TCGA_Breast_Cancer_Phosphoproteome_PDC000174	P17861/P17861-2
LTHLSPEEK	Phosphorylation of S@5[79.9663];iTRAQ 4-plex of K@9[144.1021];iTRAQ 4-plex of peptide N-term@0[144.1021]	68	TCGA_AR-A0TV_C8-A12Z_AO-A0JJ_117C_P_BI_20130831_H-PM_f11:10698:3	3	1420.72	1.76613	0.00250917	0	1420.72	474.58	23.9562	0	806	0	6347	0.00015753	1	0	Yes	7.95343	2.79804	CPTAC_TCGA_Breast_Cancer_Phosphoproteome_PDC000174	P17861/P17861-2
GASPEAASGGLPQAR	Phosphorylation of S@3[79.9663];iTRAQ 4-plex of peptide N-term@0[144.1021]	156	TCGA_AO-A12E_A8-A06N_A2-A0T1_117C_P_BI_20130920_H-PM_f08:9304:2	2	1591.75	1.43676	0.00228696	0	1591.75	796.88	24.4263	0	930	0	9999	0.0001	1	0	Yes	14.336	8.5016	CPTAC_TCGA_Breast_Cancer_Phosphoproteome_PDC000174	P17861/P17861-2
GASPEAASGGLPQAR	Phosphorylation of S@3[79.9663];iTRAQ 4-plex of peptide N-term@0[144.1021]	156	TCGA_BH-A18V_A7-A13F_BH-A0E1_117C_P_BI_20130531_H-PM_f08:9244:2	2	1591.75	1.43676	0.00228696	0	1591.75	796.88	23.378	0	930	0	9999	0.0001	1	0	Yes	13.0893	7.27266	CPTAC_TCGA_Breast_Cancer_Phosphoproteome_PDC000174	P17861/P17861-2
GASPEAASGGLPQAR	Phosphorylation of S@3[79.9663];iTRAQ 4-plex of peptide N-term@0[144.1021]	156	CPTAC_263d3f-I_blcdb9-I_c4155b-C_117C_P_BI_20140520_H-PM_f09:10484:3	3	1591.75	-0.274273	-0.000436574	0	1591.75	531.59	37.6332	0	919	0	9999	0.0001	1	0	Yes	23.4626	14.7489	CPTAC_TCGA_Breast_Cancer_Phosphoproteome_PDC000174	P17861/P17861-2
GASPEAASGGLPQAR	Phosphorylation of S@3[79.9663];iTRAQ 4-plex of peptide N-term@0[144.1021]	156	TCGA_AR-A1AW_AR-A1AV_C8-A135_117C_P_BI_20130702_H-PM_f08:10180:2	2	1591.75	1.43676	0.00228696	0	1591.75	796.88	24.7561	0	930	0	9999	0.0001	1	0	Yes	14.2783	8.7172	CPTAC_TCGA_Breast_Cancer_Phosphoproteome_PDC000174	P17861/P17861-2
GASPEAASGGLPQAR	Phosphorylation of S@3[79.9663];iTRAQ 4-plex of peptide N-term@0[144.1021]	156	TCGA_AO-A0JM_C8-A12V_A8-A08G_117C_P_BI_20131003_H-PM_f09:9726:3	3	1591.75	-0.274273	-0.000436574	0	1591.75	531.59	37.691	0	919	0	9999	0.0001	1	0	Yes	23.4831	16.9739	CPTAC_TCGA_Breast_Cancer_Phosphoproteome_PDC000174	P17861/P17861-2
GASPEAASGGLPQAR	Phosphorylation of S@3[79.9663];iTRAQ 4-plex of peptide N-term@0[144.1021]	156	TCGA_AO-A0JE_A2-A0T2_AN-A0AJ_117C_P_BI_20130901_H-PM_f09:10247:2	2	1591.75	1.43676	0.00228696	0	1591.75	796.88	28.2214	0	930	0	9999	0.0001	1	0	Yes	15.3412	8.90464	CPTAC_TCGA_Breast_Cancer_Phosphoproteome_PDC000174	P17861/P17861-2
GASPEAASGGLPQAR	Phosphorylation of S@3[79.9663];iTRAQ 4-plex of peptide N-term@0[144.1021]	156	TCGA_A2-A0YG_E2-A150_BH-A18N_117C_P_BI_20130920_H-PM_f09:9665:2	2	1591.75	1.43676	0.00228696	0	1591.75	796.88	28.2561	0	930	0	9999	0.0001	1	0	Yes	15.3585	12.1654	CPTAC_TCGA_Breast_Cancer_Phosphoproteome_PDC000174	P17861/P17861-2
GASPEAASGGLPQAR	Phosphorylation of S@3[79.9663];iTRAQ 4-plex of peptide N-term@0[144.1021]	156	TCGA_A2-A0D2_C8-A12U_AR-A1AS_117C_P_BI_20131101_H-PM_f09:10837:2	2	1591.75	1.43676	0.00228696	0	1591.75	796.88	24.2128	0	930	0	9999	0.0001	1	0	Yes	11.7004	8.31601	CPTAC_TCGA_Breast_Cancer_Phosphoproteome_PDC000174	P17861/P17861-2
LTHLSPEEK	Phosphorylation of S@5[79.9663];iTRAQ 4-plex of K@9[144.1021];iTRAQ 4-plex of peptide N-term@0[144.1021]	68	TCGA_AO-A12D_AN-A04A_BH-A0AV_117C_P_BI_20130322_H-PM_f11:9224:3	3	1420.72	1.76613	0.00250917	0	1420.72	474.58	23.4512	0	806	0	6347	0.00015753	1	0	Yes	6.14783	2.14623	CPTAC_TCGA_Breast_Cancer_Phosphoproteome_PDC000174	P17861/P17861-2
GASPEAASGGLPQAR	Phosphorylation of S@3[79.9663];iTRAQ 4-plex of peptide N-term@0[144.1021]	156	TCGA_E2-A159_A2-A0T3_A2-A0YD_117C_P_BI_20130906_H-PM_f09:10440:2	2	1591.75	1.43676	0.00228696	0	1591.75	796.88	28.3202	0	930	0	9999	0.0001	1	0	Yes	15.5345	12.2148	CPTAC_TCGA_Breast_Cancer_Phosphoproteome_PDC000174	P17861/P17861-2
GASPEAASGGLPQAR	Phosphorylation of S@3[79.9663];iTRAQ 4-plex of peptide N-term@0[144.1021]	156	TCGA_AR-A0TV_C8-A12Z_AO-A0JJ_117C_P_BI_20130831_H-PM_f09:10728:3	3	1591.75	-0.274273	-0.000436574	0	1591.75	531.59	37.638	0	919	0	9999	0.0001	1	0	Yes	23.5152	17.007	CPTAC_TCGA_Breast_Cancer_Phosphoproteome_PDC000174	P17861/P17861-2
GASPEAASGGLPQAR	Phosphorylation of S@3[79.9663];iTRAQ 4-plex of peptide N-term@0[144.1021]	156	TCGA_AR-A1AP_AN-A0FK_AO-A0J6_117C_P_BI_20130605_H-PM_f08:9103:2	2	1591.77	-11.128	-0.017713	0	1591.75	796.89	22.9633	0	1043	0	9999	0.0001	1	0	Yes	11.024	7.28745	CPTAC_TCGA_Breast_Cancer_Phosphoproteome_PDC000174	P17861/P17861-2
LTHLSPEEK	Phosphorylation of S@5[79.9663];iTRAQ 4-plex of K@9[144.1021];iTRAQ 4-plex of peptide N-term@0[144.1021]	68	TCGA_C8-A12P_BH-A0C1_A2-A0EY_117C_P_BI_20130628_H-PM_f09:10466:3	3	1420.72	1.76613	0.00250917	0	1420.72	474.58	24.4413	0	806	0	6347	0.00015753	1	0	Yes	5.91996	2.51303	CPTAC_TCGA_Breast_Cancer_Phosphoproteome_PDC000174	P17861/P17861-2
GASPEAASGGLPQAR	Phosphorylation of S@3[79.9663];iTRAQ 4-plex of peptide N-term@0[144.1021]	156	TCGA_AO-A12D_C8-A131_AO-A12B_117C_P_BI_20130213_H-PM_f09:8939:2	2	1591.77	-11.128	-0.017713	0	1591.75	796.89	20.4024	0	1043	0	9999	0.0001	1	0	Yes	10.7302	20.4024	CPTAC_TCGA_Breast_Cancer_Phosphoproteome_PDC000174	P17861/P17861-2
GASPEAASGGLPQAR	Phosphorylation of S@3[79.9663];iTRAQ 4-plex of peptide N-term@0[144.1021]	156	TCGA_BH-A0EE_AO-A0J9_BH-A0E0_117C_P_BI_20130426_H-JQ_f09:9313:2	2	1591.75	1.43676	0.00228696	0	1591.75	796.88	24.547	0	930	0	9999	0.0001	1	0	Yes	11.7977	10.8176	CPTAC_TCGA_Breast_Cancer_Phosphoproteome_PDC000174	P17861/P17861-2
GASPEAASGGLPQAR	Phosphorylation of S@3[79.9663];iTRAQ 4-plex of peptide N-term@0[144.1021]	156	TCGA_AO-A0JC_A8-A08Z_AR-A0TX_117C_P_BI_20130606_H-PM_f08:8995:2	2	1591.75	1.43676	0.00228696	0	1591.75	796.88	24.3916	0	930	0	9999	0.0001	1	0	Yes	14.5004	10.5357	CPTAC_TCGA_Breast_Cancer_Phosphoproteome_PDC000174	P17861/P17861-2
GASPEAASGGLPQAR	Phosphorylation of S@3[79.9663];iTRAQ 4-plex of peptide N-term@0[144.1021]	156	TCGA_A2-A0T6_E2-A158_E2-A15A_117C_P_BI_201301002_H-PM_f09:9918:2	2	1591.75	1.43676	0.00228696	0	1591.75	796.88	28.5793	0	930	0	9999	0.0001	1	0	Yes	15.446	12.1734	CPTAC_TCGA_Breast_Cancer_Phosphoproteome_PDC000174	P17861/P17861-2
GASPEAASGGLPQAR	Phosphorylation of S@3[79.9663];iTRAQ 4-plex of peptide N-term@0[144.1021]	156	TCGA_A8-A09I_C8-A12L_A2-A0EX_117C_P_BI_20130321_H-PM_f09:9392:2	2	1591.75	1.43676	0.00228696	0	1591.75	796.88	24.0191	0	930	0	9999	0.0001	1	0	Yes	14.3399	11.3782	CPTAC_TCGA_Breast_Cancer_Phosphoproteome_PDC000174	P17861/P17861-2
LTHLSPEEK	Phosphorylation of S@5[79.9663];iTRAQ 4-plex of K@9[144.1021];iTRAQ 4-plex of peptide N-term@0[144.1021]	68	TCGA_BH-A0EE_AO-A0J9_BH-A0E0_117C_P_BI_20130426_H-JQ_f11:9029:3	3	1420.72	1.76613	0.00250917	0	1420.72	474.58	23.8698	0	806	0	6347	0.00015753	1	0	Yes	6.12294	2.49114	CPTAC_TCGA_Breast_Cancer_Phosphoproteome_PDC000174	P17861/P17861-2
LTHLSPEEK	Phosphorylation of S@5[79.9663];iTRAQ 4-plex of K@9[144.1021];iTRAQ 4-plex of peptide N-term@0[144.1021]	68	TCGA_AR-A1AW_AR-A1AV_C8-A135_117C_P_BI_20130702_H-PM_f10:10071:3	3	1420.72	1.76613	0.00250917	0	1420.72	474.58	24.2999	0	806	0	6347	0.00015753	1	0	Yes	5.95285	2.61404	CPTAC_TCGA_Breast_Cancer_Phosphoproteome_PDC000174	P17861/P17861-2
LTHLSPEEK	iTRAQ 4-plex of K@9[144.1021];iTRAQ 4-plex of peptide N-term@0[144.1021]	126	TCGA_AR-A1AP_AN-A0FK_AO-A0J6_117C_W_BI_20130517_H-PM_f13:30963:3	3	1340.74	12.0668	0.0161786	0	1340.75	447.92	19.3311	0	355	1	6347	0.00031506	1	0	Yes	0.409697	0.409697	CPTAC_TCGA_Breast_Cancer_Proteome_PDC000173	P17861/P17861-2
MSELEQQVVDLEEENQK	iTRAQ 4-plex of K@17[144.1021];iTRAQ 4-plex of peptide N-term@0[144.1021]	77	TCGA_AR-A0TT_AR-A1AQ_AO-A12B_117C_W_BI_20131022_H-PM_f12:30139:3	3	2335.15	-1.06226	-0.00248054	0	2335.15	779.39	43.4057	0	302	0	10000	9.999e-05	1	0	Yes	26.4308	19.2609	CPTAC_TCGA_Breast_Cancer_Proteome_PDC000173	P17861/P17861-2
LTHLSPEEK	iTRAQ 4-plex of K@9[144.1021];iTRAQ 4-plex of peptide N-term@0[144.1021]	126	TCGA_AO-A0JC_A8-A08Z_AR-A0TX_117C_W_BI_20130527_H-PM_f20:8791:3	3	1340.74	12.0668	0.0161786	0	1340.75	447.92	18.7794	0	355	8	6347	0.00141777	1	0	Yes	3.78565	0.718186	CPTAC_TCGA_Breast_Cancer_Proteome_PDC000173	P17861/P17861-2
LTHLSPEEK	iTRAQ 4-plex of K@9[144.1021];iTRAQ 4-plex of peptide N-term@0[144.1021]	126	TCGA_A2-A0T7_C8-A12Q_A8-A079_117C_W_BI_20130820_H-PM_f21:8468:3	3	1340.77	-10.3086	-0.0138214	0	1340.75	447.93	22.9865	0	349	2	6347	0.00047259	1	0	Yes	2.19521	0.314202	CPTAC_TCGA_Breast_Cancer_Proteome_PDC000173	P17861/P17861-2
LTHLSPEEK	iTRAQ 4-plex of K@9[144.1021];iTRAQ 4-plex of peptide N-term@0[144.1021]	126	TCGA_A7-A0CE_BH-A0C0_A2-A0YC_117C_W_BI_20130524_H-PM_f20:9034:3	3	1340.77	-10.3086	-0.0138214	0	1340.75	447.93	29.9363	0	349	0	6347	0.00015753	1	0	Yes	11.4383	2.66171	CPTAC_TCGA_Breast_Cancer_Proteome_PDC000173	P17861/P17861-2
THGLVVENQELR	iTRAQ 4-plex of peptide N-term@0[144.1021]	133	TCGA_AO-A0JE_A2-A0T2_AN-A0AJ_117C_W_BI_20130802_H-PM_f01:33367:2	2	1537.85	-7.80838	-0.012008	0	1537.83	769.93	23.3542	0	403	5	9992	0.00060042	1	0	Yes	7.33564	2.47272	CPTAC_TCGA_Breast_Cancer_Proteome_PDC000173	P17861/P17861-2
THGLVVENQELR	iTRAQ 4-plex of peptide N-term@0[144.1021]	133	TCGA_A2-A0T7_C8-A12Q_A8-A079_117C_W_BI_20130820_H-PM_f19:11839:3	3	1537.84	-3.07675	-0.00473152	0	1537.83	513.62	36.475	0	412	0	9992	0.00010007	1	0	Yes	19.0266	9.43131	CPTAC_TCGA_Breast_Cancer_Proteome_PDC000173	P17861/P17861-2
QRLGMDALVAEEEAEAK	Oxidation of M@5[15.9949];iTRAQ 4-plex of K@17[144.1021];iTRAQ 4-plex of peptide N-term@0[144.1021]	13	TCGA_29-1762_13-2071_36-2543_117C_P_PNNL_B1S6_f10:20510:3	3	2163.07	18.6519	0.0403461	0	2163.11	722.03	20.623	0	1768	3	10000	0.00039996	1	0	Yes	3.6673	0.161546	CPTAC_TCGA_Ovarian_Phosphoproteome_PDC000115	P17861/P17861-2
MVVVAAAPNPADGTPK	iTRAQ 4-plex of K@16[144.1021];iTRAQ 4-plex of peptide N-term@0[144.1021]	4	TCGA_25-2400_30-1866_25-2409_117C_P_PNNL_B3S6_f10:2732:3	3	1825	1.62626	0.00296793	0	1825	609.34	15.1126	0	705	13	10000	0.00139986	1	0	Yes	2.59444	0.00173375	CPTAC_TCGA_Ovarian_Phosphoproteome_PDC000115	P17861/P17861-2
GASPEAASGGLPQAR	iTRAQ 4-plex of peptide N-term@0[144.1021]	130	TCGA_114C_24-1431-01A-01_36-1570-01A-01_13-1488-01A-01_W_JHUZ_20130625_F3:2364:2	2	1511.81	-15.9041	-0.0240436	0	1511.78	756.91	17.4526	0	373	4	9999	0.0005	1	0	Yes	7.10255	1.03841	CPTAC_TCGA_Ovarian_Proteome_PDC000113_PDC000114	P17861/P17861-2
GASPEAASGGLPQAR	iTRAQ 4-plex of peptide N-term@0[144.1021]	130	TCGA_114C_24-1431-01A-01_36-1570-01A-01_13-1488-01A-01_W_JHUZ_20130625_F4:2530:2	2	1511.81	-15.9041	-0.0240436	0	1511.78	756.91	19.7645	0	373	2	9999	0.0003	1	0	Yes	7.04926	2.97594	CPTAC_TCGA_Ovarian_Proteome_PDC000113_PDC000114	P17861/P17861-2
GASPEAASGGLPQAR	Phosphorylation of S@3[79.9663];TMT 10-plex of peptide N-term@0[229.1629]	2	14CPTAC_UCEC_P_PNNL_20180503_B4S2_f06:15562:3	3	1676.81	-0.880267	-0.00147604	0	1676.81	559.944	55.563	0	765	0	9999	0.0001	1	0	Yes	35.5816	21.8667	CPTAC_UCEC_Discovery_Study_Phosphoproteome_PDC000126	P17861/P17861-2
LTHLSPEEK	Phosphorylation of S@5[79.9663];TMT 10-plex of K@9[229.1629];TMT 10-plex of peptide N-term@0[229.1629]	8	02CPTAC_UCEC_P_PNNL_20170922_B1S2_f04:22500:3	3	1590.85	-3.22858	-0.00513617	0	1590.84	531.29	22.2449	0	615	0	6347	0.00015753	1	0	Yes	6.58575	2.90115	CPTAC_UCEC_Discovery_Study_Phosphoproteome_PDC000126	P17861/P17861-2
LTHLSPEEK	Phosphorylation of S@5[79.9663];TMT 10-plex of K@9[229.1629];TMT 10-plex of peptide N-term@0[229.1629]	8	07CPTAC_UCEC_P_PNNL_20170922_B2S3_f04:23143:3	3	1590.84	0.339507	0.000540102	0	1590.84	531.288	19.0093	0	609	8	6347	0.00141777	1	0	Yes	7.78074	3.42811	CPTAC_UCEC_Discovery_Study_Phosphoproteome_PDC000126	P17861/P17861-2
QRLGMDALVAEEEAEAK	Oxidation of M@5[15.9949];TMT 10-plex of K@17[229.1629];TMT 10-plex of peptide N-term@0[229.1629]	229	07CPTAC_UCEC_W_PNNL_20170922_B2S3_f17:30765:3	3	2333.19	18.0019	0.0420025	0	2333.23	778.737	15.3516	0	212	13	10000	0.00139986	1	0	Yes	5.65992	0.0365885	CPTAC_UCEC_Discovery_Study_Proteome_PDC000125	P17861/P17861-2
MVVVAAAPNPADGTPK	TMT 10-plex of K@16[229.1629];TMT 10-plex of peptide N-term@0[229.1629]	86	15CPTAC_UCEC_W_PNNL_20180503_B4S3_f12:43268:3	3	1995.14	-9.88478	-0.0197214	0	1995.12	666.055	15.8499	0	250	7	10000	0.00079992	1	0	Yes	4.16822	0.170366	CPTAC_UCEC_Discovery_Study_Proteome_PDC000125	P17861/P17861-2
LLLENQLLR	TMT 10-plex of peptide N-term@0[229.1629]	46	07CPTAC_UCEC_W_PNNL_20170922_B2S3_f17:40197:2	2	1339.84	-0.681792	-0.000913492	0	1339.84	670.927	23.1815	0	91	0	208	0.00478469	1	0	Yes	8.62894	3.31628	CPTAC_UCEC_Discovery_Study_Proteome_PDC000125	P17861/P17861-2
MSELEQQVVDLEEENQK	TMT 10-plex of K@17[229.1629];TMT 10-plex of peptide N-term@0[229.1629]	20	13CPTAC_UCEC_W_PNNL_20180503_B4S1_f21:42260:3	3	2505.27	-2.06553	-0.00517471	0	2505.27	836.098	64.4104	0	205	0	10000	9.999e-05	1	0	Yes	49.3978	33.8669	CPTAC_UCEC_Discovery_Study_Proteome_PDC000125	P17861/P17861-2
MSELEQQVVDLEEENQK	TMT 10-plex of K@17[229.1629];TMT 10-plex of peptide N-term@0[229.1629]	20	15CPTAC_UCEC_W_PNNL_20180503_B4S3_f20:42301:3	3	2505.28	-5.13524	-0.0128651	0	2505.27	836.101	23.7259	0	227	0	10000	9.999e-05	1	0	Yes	9.75164	2.58958	CPTAC_UCEC_Discovery_Study_Proteome_PDC000125	P17861/P17861-2
VLLLSGQPASAAGAPAGQALPLMVPAQR	-	28	01500_B01_P015160_S00_N02_R1:25965:3	3	2683.49	-3.63709	-0.00976007	0	2683.48	895.505	22.9102	0	52	5	10000	0.00059994	1	0	Yes	7.28554	0.306906	Deep_29_healthy_human_tissues_PXD010154	P17861/P17861-2
GASPEAASGGLPQAR	-	66	01092_H01_P010747_S00_N08_R1:9676:2	2	1367.68	-2.51578	-0.00344079	0	1367.68	684.849	30.7517	0	304	0	9999	0.0001	1	0	Yes	18.9683	11.5877	Deep_29_healthy_human_tissues_PXD010154	P17861/P17861-2
GASPEAASGGLPQAR	TMT 10-plex of peptide N-term@0[229.1629]	328	Instrument1_sample10_S1R25_030516_Fr03:8909:2	2	1596.85	-3.88952	-0.00621096	0	1596.84	799.432	16.4095	0	253	0	9999	0.0001	1	0	Yes	4.35096	0.432696	GTEx_32_Tissues_Proteome_PXD016999	P17861/P17861-2
MSELEQQVVDLEEENQK	Oxidation of M@1[15.9949];TMT 10-plex of K@17[229.1629];TMT 10-plex of peptide N-term@0[229.1629]	1311	SecondInstrument_Sample22_S2R5_041116_Fr06:650:3	3	2521.26	-0.777114	-0.00195931	0	2521.26	841.429	33.5744	0	191	0	10000	9.999e-05	1	0	Yes	11.1763	0.448975	GTEx_32_Tissues_Proteome_PXD016999	P17861/P17861-2
GASPEAASGGLPQAR	Phosphorylation of S@3[79.9663];TMT 10-plex of peptide N-term@0[229.1629]	108	20180514_fusion_zhw_TMT11_liver17_pho_F03:11530:2	2	1676.8	2.64257	0.00443109	0	1676.81	839.409	20.992	0	717	0	9999	0.0001	1	0	Yes	8.59922	3.85221	HBV_Related_Hepatocellular_Carcinoma_Phosphoproteome_PDC000199	P17861/P17861-2
GASPEAASGGLPQAR	Phosphorylation of S@3[79.9663];TMT 10-plex of peptide N-term@0[229.1629]	108	20180510_fusion_zhw_TMT11_liver16_pho_F03:11246:3	3	1676.8	2.61409	0.00438334	0	1676.81	559.942	33.5891	0	717	0	9999	0.0001	1	0	Yes	13.5887	9.43899	HBV_Related_Hepatocellular_Carcinoma_Phosphoproteome_PDC000199	P17861/P17861-2
GASPEAASGGLPQAR	Phosphorylation of S@3[79.9663];TMT 10-plex of peptide N-term@0[229.1629]	108	20180614_fusion_zhw_TMT11_liver24_pho_F02:11293:2	2	1676.8	2.35138	0.00394281	0	1676.81	839.41	20.4633	0	728	0	9999	0.0001	1	0	Yes	10.83	6.38759	HBV_Related_Hepatocellular_Carcinoma_Phosphoproteome_PDC000199	P17861/P17861-2
LTHLSPEEK	Phosphorylation of S@5[79.9663];TMT 10-plex of K@9[229.1629];TMT 10-plex of peptide N-term@0[229.1629]	68	20180510_fusion_zhw_TMT11_liver16_pho_F21:13592:3	3	1590.84	3.9076	0.00621637	0	1590.84	531.286	24.392	0	678	1	6347	0.00031506	1	0	Yes	7.65917	0.0154547	HBV_Related_Hepatocellular_Carcinoma_Phosphoproteome_PDC000199	P17861/P17861-2
GASPEAASGGLPQAR	Phosphorylation of S@3[79.9663];TMT 10-plex of peptide N-term@0[229.1629]	108	20180613_fusion_zhw_TMT11_liver23_pho_F03:11708:2	2	1676.8	2.64257	0.00443109	0	1676.81	839.409	14.325	0	717	3	9999	0.0004	1	0	Yes	4.64914	0.237628	HBV_Related_Hepatocellular_Carcinoma_Phosphoproteome_PDC000199	P17861/P17861-2
LTHLSPEEK	Phosphorylation of S@5[79.9663];TMT 10-plex of K@9[229.1629];TMT 10-plex of peptide N-term@0[229.1629]	68	20180711_fusion_zhw_TMT11_liver20_pho_F20:14654:3	3	1590.84	3.1019	0.00493463	0	1590.84	531.286	27.6261	0	698	0	6347	0.00015753	1	0	Yes	6.80117	2.93021	HBV_Related_Hepatocellular_Carcinoma_Phosphoproteome_PDC000199	P17861/P17861-2
GASPEAASGGLPQAR	Phosphorylation of S@3[79.9663];TMT 10-plex of peptide N-term@0[229.1629]	108	20180620_fusion_zhw_TMT11_liver26_pho_F02:11236:2	2	1676.81	1.40499	0.00235589	0	1676.81	839.41	14.2693	0	739	3	9999	0.0004	1	0	Yes	4.66665	0.229242	HBV_Related_Hepatocellular_Carcinoma_Phosphoproteome_PDC000199	P17861/P17861-2
GASPEAASGGLPQAR	Phosphorylation of S@3[79.9663];TMT 10-plex of peptide N-term@0[229.1629]	108	20180710_fusion_zhw_TMT11_liver11_pho_F01:10869:2	2	1676.81	0.458596	0.000768978	0	1676.81	839.411	17.9109	0	732	0	9999	0.0001	1	0	Yes	3.44586	3.44586	HBV_Related_Hepatocellular_Carcinoma_Phosphoproteome_PDC000199	P17861/P17861-2
LTHLSPEEK	Phosphorylation of S@5[79.9663];TMT 10-plex of K@9[229.1629];TMT 10-plex of peptide N-term@0[229.1629]	68	20180711_fusion_zhw_TMT11_liver20_pho_F21:14812:3	3	1590.83	4.8284	0.00768122	0	1590.84	531.286	27.1163	0	688	0	6347	0.00015753	1	0	Yes	3.76303	2.83665	HBV_Related_Hepatocellular_Carcinoma_Phosphoproteome_PDC000199	P17861/P17861-2
GASPEAASGGLPQAR	Phosphorylation of S@3[79.9663];TMT 10-plex of peptide N-term@0[229.1629]	108	20180629_fusion_zhw_TMT11_liver29_pho_F01:11523:2	2	1676.81	0.749793	0.00125726	0	1676.81	839.411	20.7062	0	732	0	9999	0.0001	1	0	Yes	11.0486	7.52303	HBV_Related_Hepatocellular_Carcinoma_Phosphoproteome_PDC000199	P17861/P17861-2
GASPEAASGGLPQAR	Phosphorylation of S@3[79.9663];TMT 10-plex of peptide N-term@0[229.1629]	108	20180609_fusion_zhw_TMT11_liver21_pho_F03:11436:2	2	1676.81	-2.01658	-0.00338141	0	1676.81	839.413	17.4373	0	778	0	9999	0.0001	1	0	Yes	7.7767	3.30309	HBV_Related_Hepatocellular_Carcinoma_Phosphoproteome_PDC000199	P17861/P17861-2
GASPEAASGGLPQAR	Phosphorylation of S@3[79.9663];TMT 10-plex of peptide N-term@0[229.1629]	108	20180422_fusion_zhw_TMT11_liver09_pho_F03:10792:2	2	1676.81	-0.77899	-0.00130622	0	1676.81	839.412	20.7188	0	765	0	9999	0.0001	1	0	Yes	11.3105	3.74256	HBV_Related_Hepatocellular_Carcinoma_Phosphoproteome_PDC000199	P17861/P17861-2
GASPEAASGGLPQAR	Phosphorylation of S@3[79.9663];TMT 10-plex of peptide N-term@0[229.1629]	108	20180507_fusion_zhw_TMT11_liver14_pho_F01:11084:2	2	1676.81	1.11379	0.00186761	0	1676.81	839.411	24.7594	0	734	0	9999	0.0001	1	0	Yes	14.1123	7.36827	HBV_Related_Hepatocellular_Carcinoma_Phosphoproteome_PDC000199	P17861/P17861-2
THGLVVENQELRQR	Phosphorylation of T@1[79.9663];TMT 10-plex of peptide N-term@0[229.1629]	132	20180328_fusion_zhw_TMT11_liver03_pho_F15:16110:3	3	1987.06	-18.2857	-0.036334	0	1987.02	663.359	23.9404	0	852	0	9999	0.0001	1	0	Yes	7.2299	3.02767	HBV_Related_Hepatocellular_Carcinoma_Phosphoproteome_PDC000199	P17861/P17861-2
GASPEAASGGLPQAR	Phosphorylation of S@3[79.9663];TMT 10-plex of peptide N-term@0[229.1629]	108	20180622_fusion_zhw_TMT11_liver27_pho_F02:11061:2	2	1676.8	3.51616	0.00589593	0	1676.81	839.409	17.1726	0	709	0	9999	0.0001	1	0	Yes	7.62191	4.34828	HBV_Related_Hepatocellular_Carcinoma_Phosphoproteome_PDC000199	P17861/P17861-2
GASPEAASGGLPQAR	Phosphorylation of S@3[79.9663];TMT 10-plex of peptide N-term@0[229.1629]	108	20180614_fusion_zhw_TMT11_liver24_pho_F03:11501:2	2	1676.81	1.47779	0.00247796	0	1676.81	839.41	14.3753	0	739	3	9999	0.0004	1	0	Yes	2.65622	0.310867	HBV_Related_Hepatocellular_Carcinoma_Phosphoproteome_PDC000199	P17861/P17861-2
GASPEAASGGLPQAR	Phosphorylation of S@3[79.9663];TMT 10-plex of peptide N-term@0[229.1629]	108	20180712_fusion_zhw_TMT11_liver25_pho_F01:11984:2	2	1676.81	1.98738	0.00333245	0	1676.81	839.41	14.0441	0	737	3	9999	0.0004	1	0	Yes	4.66663	0.0201451	HBV_Related_Hepatocellular_Carcinoma_Phosphoproteome_PDC000199	P17861/P17861-2
GASPEAASGGLPQAR	Phosphorylation of S@3[79.9663];TMT 10-plex of peptide N-term@0[229.1629]	108	20180629_fusion_zhw_TMT11_liver29_pho_F01:11563:3	3	1676.81	0.648516	0.00108744	0	1676.81	559.943	41.6726	0	728	0	9999	0.0001	1	0	Yes	25.1295	17.8339	HBV_Related_Hepatocellular_Carcinoma_Phosphoproteome_PDC000199	P17861/P17861-2
GASPEAASGGLPQAR	Phosphorylation of S@3[79.9663];TMT 10-plex of peptide N-term@0[229.1629]	108	20180405_fusion_zhw_TMT11_liver06_pho_F02:12418:2	2	1676.81	-3.47256	-0.00582282	0	1676.81	839.414	12.5235	0	780	9	9999	0.001	1	0	Yes	3.10746	12.5235	HBV_Related_Hepatocellular_Carcinoma_Phosphoproteome_PDC000199	P17861/P17861-2
GASPEAASGGLPQAR	Phosphorylation of S@3[79.9663];TMT 10-plex of peptide N-term@0[229.1629]	108	20180614_fusion_zhw_TMT11_liver24_pho_F03:11520:3	3	1676.8	2.3957	0.00401712	0	1676.81	559.942	30.6661	0	728	0	9999	0.0001	1	0	Yes	14.0612	6.56222	HBV_Related_Hepatocellular_Carcinoma_Phosphoproteome_PDC000199	P17861/P17861-2
GASPEAASGGLPQAR	Phosphorylation of S@3[79.9663];TMT 10-plex of peptide N-term@0[229.1629]	108	20180510_fusion_zhw_TMT11_liver16_pho_F03:11222:2	2	1676.81	1.69618	0.00284417	0	1676.81	839.41	17.3284	0	734	1	9999	0.0002	1	0	Yes	7.61816	3.25659	HBV_Related_Hepatocellular_Carcinoma_Phosphoproteome_PDC000199	P17861/P17861-2
VAAQTAR	TMT 10-plex of peptide N-term@0[229.1629]	69	20180422_fusion_zhw_TMT11_liver09_pho_F02:12077:2	2	944.552	9.47411	0.00894887	0	944.561	473.283	16.2573	0	32	0	75	0.0131579	1	0	Yes	5.40068	1.38025	HBV_Related_Hepatocellular_Carcinoma_Phosphoproteome_PDC000199	P17861/P17861-2
GASPEAASGGLPQAR	Phosphorylation of S@3[79.9663];TMT 10-plex of peptide N-term@0[229.1629]	108	20180427_fusion_zhw_TMT11_liver11_pho_F02:11002:2	2	1676.81	-0.123797	-0.000207584	0	1676.81	839.412	20.6196	0	743	0	9999	0.0001	1	0	Yes	11.3878	6.49081	HBV_Related_Hepatocellular_Carcinoma_Phosphoproteome_PDC000199	P17861/P17861-2
GASPEAASGGLPQAR	Phosphorylation of S@3[79.9663];TMT 10-plex of peptide N-term@0[229.1629]	108	20180515_fusion_zhw_TMT11_liver18_pho_F03:11235:2	2	1676.8	2.64257	0.00443109	0	1676.81	839.409	20.6244	0	717	0	9999	0.0001	1	0	Yes	10.8083	3.66204	HBV_Related_Hepatocellular_Carcinoma_Phosphoproteome_PDC000199	P17861/P17861-2
GASPEAASGGLPQAR	Phosphorylation of S@3[79.9663];TMT 10-plex of peptide N-term@0[229.1629]	108	20180708_fusion_zhw_TMT11_liver10_pho_F02:11140:2	2	1676.8	2.20578	0.00369867	0	1676.81	839.41	17.0287	0	726	0	9999	0.0001	1	0	Yes	7.59433	3.03758	HBV_Related_Hepatocellular_Carcinoma_Phosphoproteome_PDC000199	P17861/P17861-2
GASPEAASGGLPQAR	Phosphorylation of S@3[79.9663];TMT 10-plex of peptide N-term@0[229.1629]	108	20180429_fusion_zhw_TMT11_liver12_pho_F02:11181:2	2	1676.8	2.64257	0.00443109	0	1676.81	839.409	20.6748	0	717	0	9999	0.0001	1	0	Yes	11.1575	3.65824	HBV_Related_Hepatocellular_Carcinoma_Phosphoproteome_PDC000199	P17861/P17861-2
GASPEAASGGLPQAR	Phosphorylation of S@3[79.9663];TMT 10-plex of peptide N-term@0[229.1629]	108	20180611_fusion_zhw_TMT11_liver22_pho_F03:11285:2	2	1676.81	0.385797	0.000646908	0	1676.81	839.411	17.3678	0	732	0	9999	0.0001	1	0	Yes	8.98556	3.26644	HBV_Related_Hepatocellular_Carcinoma_Phosphoproteome_PDC000199	P17861/P17861-2
LTHLSPEEK	Phosphorylation of S@5[79.9663];TMT 10-plex of K@9[229.1629];TMT 10-plex of peptide N-term@0[229.1629]	68	20180609_fusion_zhw_TMT11_liver21_pho_F20:13922:3	3	1590.84	1.1452	0.00182184	0	1590.84	531.287	24.7677	0	629	0	6347	0.00015753	1	0	Yes	7.20808	0.0719817	HBV_Related_Hepatocellular_Carcinoma_Phosphoproteome_PDC000199	P17861/P17861-2
GASPEAASGGLPQAR	Phosphorylation of S@3[79.9663];TMT 10-plex of peptide N-term@0[229.1629]	108	20180507_fusion_zhw_TMT11_liver14_pho_F02:11204:2	2	1676.8	3.80736	0.00638421	0	1676.81	839.408	24.7778	0	708	0	9999	0.0001	1	0	Yes	14.1997	10.9706	HBV_Related_Hepatocellular_Carcinoma_Phosphoproteome_PDC000199	P17861/P17861-2
VAAQTAR	TMT 10-plex of peptide N-term@0[229.1629]	69	20180320_fusion_zhw_TMT10_liver01_pho_F02:13130:2	2	944.55	11.2834	0.0106579	0	944.561	473.282	16.3348	0	32	0	75	0.0131579	1	0	Yes	5.25639	1.38724	HBV_Related_Hepatocellular_Carcinoma_Phosphoproteome_PDC000199	P17861/P17861-2
GASPEAASGGLPQAR	Phosphorylation of S@3[79.9663];TMT 10-plex of peptide N-term@0[229.1629]	108	20180618_fusion_zhw_TMT11_liver25_pho_F01:11226:2	2	1676.8	3.07937	0.00516351	0	1676.81	839.409	14.0224	0	719	7	9999	0.0008	1	0	Yes	4.53049	0.0537667	HBV_Related_Hepatocellular_Carcinoma_Phosphoproteome_PDC000199	P17861/P17861-2
GASPEAASGGLPQAR	Phosphorylation of S@3[79.9663];TMT 10-plex of peptide N-term@0[229.1629]	108	20180704_fusion_zhw_TMT11_liver32_pho_F01:11281:2	2	1676.81	-0.997388	-0.00167243	0	1676.81	839.412	20.6911	0	769	0	9999	0.0001	1	0	Yes	10.7593	7.49357	HBV_Related_Hepatocellular_Carcinoma_Phosphoproteome_PDC000199	P17861/P17861-2
LTHLSPEEK	Phosphorylation of S@5[79.9663];TMT 10-plex of K@9[229.1629];TMT 10-plex of peptide N-term@0[229.1629]	68	20180702_fusion_zhw_TMT11_liver31_pho_F18:14385:3	3	1590.84	4.2529	0.00676569	0	1590.84	531.286	24.8224	0	684	0	6347	0.00015753	1	0	Yes	6.72545	0.170105	HBV_Related_Hepatocellular_Carcinoma_Phosphoproteome_PDC000199	P17861/P17861-2
GASPEAASGGLPQAR	Phosphorylation of S@3[79.9663];TMT 10-plex of peptide N-term@0[229.1629]	108	20180508_fusion_zhw_TMT11_liver15_pho_F02:11255:2	2	1676.81	1.55058	0.00260003	0	1676.81	839.41	24.3646	0	734	0	9999	0.0001	1	0	Yes	12.2485	10.1868	HBV_Related_Hepatocellular_Carcinoma_Phosphoproteome_PDC000199	P17861/P17861-2
LTHLSPEEK	Phosphorylation of S@5[79.9663];TMT 10-plex of K@9[229.1629];TMT 10-plex of peptide N-term@0[229.1629]	68	20180613_fusion_zhw_TMT11_liver23_pho_F20:13943:3	3	1590.84	2.8717	0.00456842	0	1590.84	531.287	27.8502	0	662	0	6347	0.00015753	1	0	Yes	12.3725	2.74598	HBV_Related_Hepatocellular_Carcinoma_Phosphoproteome_PDC000199	P17861/P17861-2
GASPEAASGGLPQAR	Phosphorylation of S@3[79.9663];TMT 10-plex of peptide N-term@0[229.1629]	108	20180422_fusion_zhw_TMT11_liver09_pho_F03:10838:3	3	1676.81	-0.115875	-0.000194301	0	1676.81	559.944	37.5252	0	743	0	9999	0.0001	1	0	Yes	21.0558	13.6979	HBV_Related_Hepatocellular_Carcinoma_Phosphoproteome_PDC000199	P17861/P17861-2
GASPEAASGGLPQAR	Phosphorylation of S@3[79.9663];TMT 10-plex of peptide N-term@0[229.1629]	108	20180515_fusion_zhw_TMT11_liver18_pho_F03:11229:3	3	1676.8	3.37849	0.00566507	0	1676.81	559.942	36.446	0	725	0	9999	0.0001	1	0	Yes	16.9542	12.8704	HBV_Related_Hepatocellular_Carcinoma_Phosphoproteome_PDC000199	P17861/P17861-2
GASPEAASGGLPQAR	Phosphorylation of S@3[79.9663];TMT 10-plex of peptide N-term@0[229.1629]	108	20180710_fusion_zhw_TMT11_liver11_pho_F02:11954:2	2	1676.81	-1.14299	-0.00191657	0	1676.81	839.413	20.784	0	769	0	9999	0.0001	1	0	Yes	10.7778	3.703	HBV_Related_Hepatocellular_Carcinoma_Phosphoproteome_PDC000199	P17861/P17861-2
GASPEAASGGLPQAR	Phosphorylation of S@3[79.9663];TMT 10-plex of peptide N-term@0[229.1629]	108	20180706_fusion_zhw_TMT11_liver09_pho_F03:11573:2	2	1676.8	4.02576	0.00675042	0	1676.81	839.408	17.0265	0	708	0	9999	0.0001	1	0	Yes	7.56437	4.30254	HBV_Related_Hepatocellular_Carcinoma_Phosphoproteome_PDC000199	P17861/P17861-2
LLLENQLLR	TMT 10-plex of peptide N-term@0[229.1629]	74	20180427_HF_ZHW_total_liver31_F30:20458:2	2	1339.84	0.927821	0.00124313	0	1339.84	670.926	25.3363	0	95	0	208	0.00478469	1	0	Yes	10.8795	2.6923	HBV_Related_Hepatocellular_Carcinoma_Proteome_PDC000198	P17861/P17861-2
LTHLSPEEK	TMT 10-plex of K@9[229.1629];TMT 10-plex of peptide N-term@0[229.1629]	197	20180116_HF_ZHW_total_liver16_F42:11561:3	3	1510.85	15.7141	0.0237421	0	1510.88	504.625	15.3546	0	231	9	6347	0.0015753	1	0	Yes	2.76934	0.931069	HBV_Related_Hepatocellular_Carcinoma_Proteome_PDC000198	P17861/P17861-2
LGMDALVAEEEAEAK	TMT 10-plex of K@15[229.1629];TMT 10-plex of peptide N-term@0[229.1629]	45	20180226_HF_ZHW_total_liver24_F43:20104:3	3	2033.08	-0.292288	-0.000594244	0	2033.08	678.699	44.4144	0	284	0	9999	0.0001	1	0	Yes	26.8814	14.5354	HBV_Related_Hepatocellular_Carcinoma_Proteome_PDC000198	P17861/P17861-2
LLLENQLLR	TMT 10-plex of peptide N-term@0[229.1629]	74	20180126_HF_ZHW_total_liver18_F30:19991:2	2	1339.84	-0.664908	-0.000890869	0	1339.84	670.927	29.3418	0	91	0	208	0.00478469	1	0	Yes	11.6829	3.63575	HBV_Related_Hepatocellular_Carcinoma_Proteome_PDC000198	P17861/P17861-2
VAAQTAR	TMT 10-plex of peptide N-term@0[229.1629]	109	20171024_HF_ZHW_total_liver05_F02:12818:2	2	944.552	8.8512	0.00836049	0	944.561	473.283	16.3641	0	32	0	75	0.0131579	1	0	Yes	4.39903	1.42341	HBV_Related_Hepatocellular_Carcinoma_Proteome_PDC000198	P17861/P17861-2
VAAQTAR	TMT 10-plex of peptide N-term@0[229.1629]	109	20171116_HF_ZHW_total_liver08_F02:12752:2	2	944.552	8.93859	0.00844304	0	944.561	473.283	15.2889	0	32	0	75	0.0131579	1	0	Yes	4.91699	1.34494	HBV_Related_Hepatocellular_Carcinoma_Proteome_PDC000198	P17861/P17861-2
MSELEQQVVDLEEENQK	TMT 10-plex of K@17[229.1629];TMT 10-plex of peptide N-term@0[229.1629]	51	20171220_HF_ZHW_total_liver11_F33:21245:3	3	2505.28	-3.32954	-0.00834139	0	2505.27	836.099	46.6931	0	210	0	10000	9.999e-05	1	0	Yes	30.7003	19.378	HBV_Related_Hepatocellular_Carcinoma_Proteome_PDC000198	P17861/P17861-2
ARMSELEQQVVDLEEENQK	iTRAQ 4-plex of K@19[144.1021];iTRAQ 4-plex of peptide N-term@0[144.1021]	52	20150913-P23-20ug-s18:5448:3	3	2562.27	5.12891	0.0131417	0	2562.28	855.098	25.9408	0	323	4	10000	0.00049995	1	0	Yes	10.7114	1.22258	Oral_Squamous_Cell_Carcinoma_Study_Proteome_PDC000262	P17861/P17861-2
MVVVAAAPNPADGTPK	Deamidation of N@9[0.9840];iTRAQ 4-plex of K@16[144.1021];iTRAQ 4-plex of peptide N-term@0[144.1021]	35	Glyco_FN10_N37T38_180min_C1_061413:44187:3	3	1825.96	16.025	0.0292613	0	1825.99	609.659	23.2974	0	627	2	10000	0.00029997	1	0	Yes	6.69056	0.618425	Proteogenomics_of_Gastric_Cancer_Glycoproteome_PDC000216	P17861/P17861-2
GASPEAASGGLPQAR	Phosphorylation of S@3[79.9663];iTRAQ 4-plex of peptide N-term@0[144.1021]	89	Phospho_FN05_N43T62_240min_C1_112614:20533:2	2	1591.75	-2.92962	-0.00466322	0	1591.75	796.883	28.6594	0	948	0	9999	0.0001	1	0	Yes	15.3141	8.68831	Proteogenomics_of_Gastric_Cancer_Phosphoproteome_PDC000215	P17861/P17861-2
GASPEAASGGLPQAR	Phosphorylation of S@3[79.9663];iTRAQ 4-plex of peptide N-term@0[144.1021]	89	Phospho_FN05_N161T162_240min_080414:32330:3	3	1591.75	-0.209854	-0.000334034	0	1591.75	531.59	40.5985	0	930	0	9999	0.0001	1	0	Yes	23.488	17.3536	Proteogenomics_of_Gastric_Cancer_Phosphoproteome_PDC000215	P17861/P17861-2
GASPEAASGGLPQAR	Phosphorylation of S@3[79.9663];iTRAQ 4-plex of peptide N-term@0[144.1021]	89	Phospho_FN05_N169T170_240min_C1_032014:24448:2	2	1591.76	-5.62481	-0.00895327	0	1591.75	796.886	23.4811	0	1008	0	9999	0.0001	1	0	Yes	11.0049	7.20122	Proteogenomics_of_Gastric_Cancer_Phosphoproteome_PDC000215	P17861/P17861-2
GASPEAASGGLPQAR	Phosphorylation of S@3[79.9663];iTRAQ 4-plex of peptide N-term@0[144.1021]	89	Phospho_FN05_N43T62_240min_C1_112614:20520:2	2	1591.75	-1.17682	-0.0018732	0	1591.75	796.882	28.6722	0	939	0	9999	0.0001	1	0	Yes	15.5986	8.85328	Proteogenomics_of_Gastric_Cancer_Phosphoproteome_PDC000215	P17861/P17861-2
GASPEAASGGLPQAR	Phosphorylation of S@3[79.9663];iTRAQ 4-plex of peptide N-term@0[144.1021]	89	Phospho_FN05_N137T138_240min_C1_122513:26486:2	2	1591.76	-6.72281	-0.010701	0	1591.75	796.886	19.7822	0	1027	0	9999	0.0001	1	0	Yes	10.7148	3.61137	Proteogenomics_of_Gastric_Cancer_Phosphoproteome_PDC000215	P17861/P17861-2
GASPEAASGGLPQAR	Phosphorylation of S@3[79.9663];iTRAQ 4-plex of peptide N-term@0[144.1021]	89	Phospho_FN05_N131T132_240min_C1_121713:26143:3	3	1591.75	-0.900059	-0.00143267	0	1591.75	531.59	27.6618	0	927	0	9999	0.0001	1	0	Yes	9.9603	3.6766	Proteogenomics_of_Gastric_Cancer_Phosphoproteome_PDC000215	P17861/P17861-2
GASPEAASGGLPQAR	Phosphorylation of S@3[79.9663];iTRAQ 4-plex of peptide N-term@0[144.1021]	89	Phospho_FN05_N111T112_240min_C2_120413:24747:2	2	1591.75	-0.409923	-0.000652493	0	1591.75	796.881	21.4109	0	924	0	9999	0.0001	1	0	Yes	10.6381	7.80527	Proteogenomics_of_Gastric_Cancer_Phosphoproteome_PDC000215	P17861/P17861-2
GASPEAASGGLPQAR	Phosphorylation of S@3[79.9663];iTRAQ 4-plex of peptide N-term@0[144.1021]	89	Phospho_FN05_N143T144_240min_C1_080214:19471:2	2	1591.75	-2.08834	-0.00332411	0	1591.75	796.883	21.0692	0	951	0	9999	0.0001	1	0	Yes	10.7697	5.15684	Proteogenomics_of_Gastric_Cancer_Phosphoproteome_PDC000215	P17861/P17861-2
GASPEAASGGLPQAR	Phosphorylation of S@3[79.9663];iTRAQ 4-plex of peptide N-term@0[144.1021]	89	Phospho_FN05_N123T124_240min_C1_121413:25985:2	2	1591.75	-3.91691	-0.00623473	0	1591.75	796.884	21.5139	0	1014	0	9999	0.0001	1	0	Yes	10.8228	4.87364	Proteogenomics_of_Gastric_Cancer_Phosphoproteome_PDC000215	P17861/P17861-2
GASPEAASGGLPQAR	Phosphorylation of S@3[79.9663];iTRAQ 4-plex of peptide N-term@0[144.1021]	89	Phospho_FN05_N265T270_240min_C2_022215:20871:2	2	1591.76	-5.01129	-0.00797671	0	1591.75	796.885	24.8964	0	1017	0	9999	0.0001	1	0	Yes	11.4587	8.09639	Proteogenomics_of_Gastric_Cancer_Phosphoproteome_PDC000215	P17861/P17861-2
GASPEAASGGLPQAR	Phosphorylation of S@3[79.9663];iTRAQ 4-plex of peptide N-term@0[144.1021]	89	Phospho_FN05_N215T216_240min_C1_081514:21255:2	2	1591.75	0.66373	0.00105649	0	1591.75	796.881	26.5237	0	933	0	9999	0.0001	1	0	Yes	16.5255	13.6658	Proteogenomics_of_Gastric_Cancer_Phosphoproteome_PDC000215	P17861/P17861-2
GASPEAASGGLPQAR	Phosphorylation of S@3[79.9663];iTRAQ 4-plex of peptide N-term@0[144.1021]	89	Phospho_FN05_N53T54_240min_062113:25160:2	2	1591.75	0.66373	0.00105649	0	1591.75	796.881	29.0284	0	933	0	9999	0.0001	1	0	Yes	15.4685	8.92074	Proteogenomics_of_Gastric_Cancer_Phosphoproteome_PDC000215	P17861/P17861-2
GASPEAASGGLPQAR	Phosphorylation of S@3[79.9663];iTRAQ 4-plex of peptide N-term@0[144.1021]	89	Phospho_FN05_N119T120_240min_C2_121213:25342:2	2	1591.75	-0.639991	-0.0010187	0	1591.75	796.882	24.4934	0	929	0	9999	0.0001	1	0	Yes	12.0258	8.45967	Proteogenomics_of_Gastric_Cancer_Phosphoproteome_PDC000215	P17861/P17861-2
GASPEAASGGLPQAR	Phosphorylation of S@3[79.9663];iTRAQ 4-plex of peptide N-term@0[144.1021]	89	Phospho_FN05_N25T26_240min_C1_052913:27773:2	2	1591.74	3.88469	0.00618344	0	1591.75	796.878	28.4772	0	903	0	9999	0.0001	1	0	Yes	15.1737	11.8507	Proteogenomics_of_Gastric_Cancer_Phosphoproteome_PDC000215	P17861/P17861-2
GASPEAASGGLPQAR	Phosphorylation of S@3[79.9663];iTRAQ 4-plex of peptide N-term@0[144.1021]	89	Phospho_FN05_N209T214_240min_092814:30256:2	2	1591.74	3.42455	0.00545102	0	1591.75	796.878	21.6666	0	915	0	9999	0.0001	1	0	Yes	8.51696	7.93952	Proteogenomics_of_Gastric_Cancer_Phosphoproteome_PDC000215	P17861/P17861-2
GASPEAASGGLPQAR	Phosphorylation of S@3[79.9663];iTRAQ 4-plex of peptide N-term@0[144.1021]	89	Phospho_FN05_N55T56_240min_C2_103013:22521:2	2	1591.75	-3.17074	-0.00504702	0	1591.75	796.884	23.5775	0	951	0	9999	0.0001	1	0	Yes	10.9836	6.82555	Proteogenomics_of_Gastric_Cancer_Phosphoproteome_PDC000215	P17861/P17861-2
GASPEAASGGLPQAR	Phosphorylation of S@3[79.9663];iTRAQ 4-plex of peptide N-term@0[144.1021]	89	Phospho_FN05_N91T92_240min_081614:31433:2	2	1591.75	-2.86399	-0.00455874	0	1591.75	796.883	28.8808	0	948	0	9999	0.0001	1	0	Yes	15.5185	8.90165	Proteogenomics_of_Gastric_Cancer_Phosphoproteome_PDC000215	P17861/P17861-2
GASPEAASGGLPQAR	Phosphorylation of S@3[79.9663];iTRAQ 4-plex of peptide N-term@0[144.1021]	89	Phospho_FN03_N17T18_240min_C2_050113:27100:2	2	1591.75	1.27725	0.00203305	0	1591.75	796.88	28.7428	0	930	0	9999	0.0001	1	0	Yes	18.0596	11.8638	Proteogenomics_of_Gastric_Cancer_Phosphoproteome_PDC000215	P17861/P17861-2
GASPEAASGGLPQAR	Phosphorylation of S@3[79.9663];iTRAQ 4-plex of peptide N-term@0[144.1021]	89	Phospho_FN05_N31T32_240min_C1_092113:22755:2	2	1591.75	-1.54401	-0.00245768	0	1591.75	796.882	27.4503	0	948	0	9999	0.0001	1	0	Yes	14.1358	7.89157	Proteogenomics_of_Gastric_Cancer_Phosphoproteome_PDC000215	P17861/P17861-2
GASPEAASGGLPQAR	Phosphorylation of S@3[79.9663];iTRAQ 4-plex of peptide N-term@0[144.1021]	89	Phospho_FN05_N155T156_240min_C1_080814:22334:2	2	1591.76	-6.54508	-0.0104181	0	1591.75	796.886	19.5416	0	1027	0	9999	0.0001	1	0	Yes	9.2811	5.75866	Proteogenomics_of_Gastric_Cancer_Phosphoproteome_PDC000215	P17861/P17861-2
GASPEAASGGLPQAR	Phosphorylation of S@3[79.9663];iTRAQ 4-plex of peptide N-term@0[144.1021]	89	Phospho_FN05_N195T196_240min_C2_072314:21093:2	2	1591.76	-5.16467	-0.00822085	0	1591.75	796.885	24.6232	0	1019	0	9999	0.0001	1	0	Yes	14.5762	8.50141	Proteogenomics_of_Gastric_Cancer_Phosphoproteome_PDC000215	P17861/P17861-2
GASPEAASGGLPQAR	Phosphorylation of S@3[79.9663];iTRAQ 4-plex of peptide N-term@0[144.1021]	89	Phospho_FN05_N189T190_240min_C2_072014:22164:2	2	1591.75	-0.946749	-0.00150699	0	1591.75	796.882	28.3267	0	934	0	9999	0.0001	1	0	Yes	15.6567	8.93349	Proteogenomics_of_Gastric_Cancer_Phosphoproteome_PDC000215	P17861/P17861-2
GASPEAASGGLPQAR	Phosphorylation of S@3[79.9663];iTRAQ 4-plex of peptide N-term@0[144.1021]	89	Phospho_FN05_N95T96_240min_C2_070614:23814:2	2	1591.75	-1.86702	-0.00297183	0	1591.75	796.883	21.2174	0	945	0	9999	0.0001	1	0	Yes	10.6777	7.94856	Proteogenomics_of_Gastric_Cancer_Phosphoproteome_PDC000215	P17861/P17861-2
GASPEAASGGLPQAR	Phosphorylation of S@3[79.9663];iTRAQ 4-plex of peptide N-term@0[144.1021]	89	Phospho_FN05_N87T88_240min_C2_110613:24975:2	2	1591.75	-0.79337	-0.00126285	0	1591.75	796.882	24.9076	0	925	0	9999	0.0001	1	0	Yes	14.6809	8.53581	Proteogenomics_of_Gastric_Cancer_Phosphoproteome_PDC000215	P17861/P17861-2
GASPEAASGGLPQAR	Phosphorylation of S@3[79.9663];iTRAQ 4-plex of peptide N-term@0[144.1021]	89	Phospho_FN04_N181T182_240min_C2_071714:21403:2	2	1591.76	-4.9346	-0.00785464	0	1591.75	796.885	21.185	0	1014	0	9999	0.0001	1	0	Yes	11.1242	7.66017	Proteogenomics_of_Gastric_Cancer_Phosphoproteome_PDC000215	P17861/P17861-2
GASPEAASGGLPQAR	Phosphorylation of S@3[79.9663];iTRAQ 4-plex of peptide N-term@0[144.1021]	89	Phospho_FN05_N135T136_240min_082814:30750:2	2	1591.75	-1.3302	-0.00211734	0	1591.75	796.882	28.9344	0	940	0	9999	0.0001	1	0	Yes	15.4586	8.76728	Proteogenomics_of_Gastric_Cancer_Phosphoproteome_PDC000215	P17861/P17861-2
GASPEAASGGLPQAR	Phosphorylation of S@3[79.9663];iTRAQ 4-plex of peptide N-term@0[144.1021]	89	Phospho_FN05_N163T164_240min_C1_031714:24539:2	2	1591.75	-0.486612	-0.000774564	0	1591.75	796.882	16.5804	0	929	0	9999	0.0001	1	0	Yes	5.12218	2.49523	Proteogenomics_of_Gastric_Cancer_Phosphoproteome_PDC000215	P17861/P17861-2
GASPEAASGGLPQAR	Phosphorylation of S@3[79.9663];iTRAQ 4-plex of peptide N-term@0[144.1021]	89	Phospho_FN05_N195T196_240min_C2_072314:21120:2	2	1591.75	-3.17315	-0.00505085	0	1591.75	796.884	15.5322	0	951	0	9999	0.0001	1	0	Yes	5.64179	2.68135	Proteogenomics_of_Gastric_Cancer_Phosphoproteome_PDC000215	P17861/P17861-2
GASPEAASGGLPQAR	Phosphorylation of S@3[79.9663];iTRAQ 4-plex of peptide N-term@0[144.1021]	89	Phospho_FN05_N167T168_240min_080714:31641:2	2	1591.75	-3.40081	-0.00541324	0	1591.75	796.884	25.09	0	952	0	9999	0.0001	1	0	Yes	14.269	8.42605	Proteogenomics_of_Gastric_Cancer_Phosphoproteome_PDC000215	P17861/P17861-2
GASPEAASGGLPQAR	Phosphorylation of S@3[79.9663];iTRAQ 4-plex of peptide N-term@0[144.1021]	89	Phospho_FN05_N65T66_240min_C1_110313:25704:2	2	1591.75	-3.86095	-0.00614566	0	1591.75	796.884	28.9462	0	1016	0	9999	0.0001	1	0	Yes	15.4749	8.95215	Proteogenomics_of_Gastric_Cancer_Phosphoproteome_PDC000215	P17861/P17861-2
GASPEAASGGLPQAR	Phosphorylation of S@3[79.9663];iTRAQ 4-plex of peptide N-term@0[144.1021]	89	Phospho_FN05_N33T34_240min_C1_052613:27134:2	2	1591.75	-0.409923	-0.000652493	0	1591.75	796.881	28.9931	0	924	0	9999	0.0001	1	0	Yes	15.656	8.93187	Proteogenomics_of_Gastric_Cancer_Phosphoproteome_PDC000215	P17861/P17861-2
GASPEAASGGLPQAR	Phosphorylation of S@3[79.9663];iTRAQ 4-plex of peptide N-term@0[144.1021]	89	Phospho_FN04_N253T90_240min_092114:30218:2	2	1591.74	5.18841	0.00825864	0	1591.75	796.877	28.5837	0	894	0	9999	0.0001	1	0	Yes	15.9291	8.89681	Proteogenomics_of_Gastric_Cancer_Phosphoproteome_PDC000215	P17861/P17861-2
GASPEAASGGLPQAR	Phosphorylation of S@3[79.9663];iTRAQ 4-plex of peptide N-term@0[144.1021]	89	Phospho_FN05_N179T180_240min_C2_071414:22454:2	2	1591.75	-1.94371	-0.0030939	0	1591.75	796.883	20.0647	0	947	0	9999	0.0001	1	0	Yes	9.25527	6.39679	Proteogenomics_of_Gastric_Cancer_Phosphoproteome_PDC000215	P17861/P17861-2
GASPEAASGGLPQAR	Phosphorylation of S@3[79.9663];iTRAQ 4-plex of peptide N-term@0[144.1021]	89	Phospho_FN05_N59T60_240min_062813:32936:2	2	1591.75	0.893799	0.0014227	0	1591.75	796.88	28.2794	0	935	0	9999	0.0001	1	0	Yes	15.3804	8.7664	Proteogenomics_of_Gastric_Cancer_Phosphoproteome_PDC000215	P17861/P17861-2
GASPEAASGGLPQAR	Phosphorylation of S@3[79.9663];iTRAQ 4-plex of peptide N-term@0[144.1021]	89	Phospho_FN05_N211T212_240min_C2_072614:21333:2	2	1591.75	-2.55723	-0.00407046	0	1591.75	796.883	23.1315	0	939	0	9999	0.0001	1	0	Yes	12.6943	9.48003	Proteogenomics_of_Gastric_Cancer_Phosphoproteome_PDC000215	P17861/P17861-2
GASPEAASGGLPQAR	Phosphorylation of S@3[79.9663];iTRAQ 4-plex of peptide N-term@0[144.1021]	89	Phospho_FN05_N29T30_240min_C1_052313:27064:3	3	1591.75	-1.01509	-0.00161577	0	1591.75	531.59	41.757	0	937	0	9999	0.0001	1	0	Yes	27.3206	17.9179	Proteogenomics_of_Gastric_Cancer_Phosphoproteome_PDC000215	P17861/P17861-2
GASPEAASGGLPQAR	Phosphorylation of S@3[79.9663];iTRAQ 4-plex of peptide N-term@0[144.1021]	89	Phospho_FN05_N45T46_240min_092313:34978:2	2	1591.75	0.74042	0.00117856	0	1591.75	796.881	28.1615	0	935	0	9999	0.0001	1	0	Yes	17.8574	8.89656	Proteogenomics_of_Gastric_Cancer_Phosphoproteome_PDC000215	P17861/P17861-2
GASPEAASGGLPQAR	Phosphorylation of S@3[79.9663];iTRAQ 4-plex of peptide N-term@0[144.1021]	89	Phospho_FN05_N161T162_240min_080414:32242:2	2	1591.75	-3.11007	-0.00495045	0	1591.75	796.884	28.8491	0	951	0	9999	0.0001	1	0	Yes	15.7329	8.85905	Proteogenomics_of_Gastric_Cancer_Phosphoproteome_PDC000215	P17861/P17861-2
GASPEAASGGLPQAR	Phosphorylation of S@3[79.9663];iTRAQ 4-plex of peptide N-term@0[144.1021]	89	Phospho_FN05_N41T42_240min_C2_051213:27293:2	2	1591.75	0.280283	0.000446139	0	1591.75	796.881	28.7963	0	931	0	9999	0.0001	1	0	Yes	12.7183	8.88374	Proteogenomics_of_Gastric_Cancer_Phosphoproteome_PDC000215	P17861/P17861-2
GASPEAASGGLPQAR	Phosphorylation of S@3[79.9663];iTRAQ 4-plex of peptide N-term@0[144.1021]	89	Phospho_FN05_N41T42_240min_C2_051213:27316:3	3	1591.75	-0.209854	-0.000334034	0	1591.75	531.59	41.8638	0	930	0	9999	0.0001	1	0	Yes	27.3143	17.9081	Proteogenomics_of_Gastric_Cancer_Phosphoproteome_PDC000215	P17861/P17861-2
GASPEAASGGLPQAR	Phosphorylation of S@3[79.9663];iTRAQ 4-plex of peptide N-term@0[144.1021]	89	Phospho_FN05_N63T64_240min_070813:32197:2	2	1591.75	-2.09709	-0.00333804	0	1591.75	796.883	28.3876	0	951	0	9999	0.0001	1	0	Yes	15.367	8.82372	Proteogenomics_of_Gastric_Cancer_Phosphoproteome_PDC000215	P17861/P17861-2
GASPEAASGGLPQAR	Phosphorylation of S@3[79.9663];iTRAQ 4-plex of peptide N-term@0[144.1021]	89	Phospho_FN05_N5357T5374_240min_C2_061015:21510:2	2	1591.76	-6.62177	-0.0105402	0	1591.75	796.886	23.1878	0	1027	0	9999	0.0001	1	0	Yes	11.039	7.11485	Proteogenomics_of_Gastric_Cancer_Phosphoproteome_PDC000215	P17861/P17861-2
GASPEAASGGLPQAR	Phosphorylation of S@3[79.9663];iTRAQ 4-plex of peptide N-term@0[144.1021]	89	Phospho_FN05_N13T236_240min_C1_021915:21619:2	2	1591.76	-6.16163	-0.00980777	0	1591.75	796.886	24.6319	0	1012	0	9999	0.0001	1	0	Yes	13.5525	7.95318	Proteogenomics_of_Gastric_Cancer_Phosphoproteome_PDC000215	P17861/P17861-2
GASPEAASGGLPQAR	Phosphorylation of S@3[79.9663];iTRAQ 4-plex of peptide N-term@0[144.1021]	89	Phospho_FN05_N29T30_240min_C1_052313:26985:2	2	1591.75	0.510351	0.00081235	0	1591.75	796.881	28.795	0	937	0	9999	0.0001	1	0	Yes	15.5267	8.90385	Proteogenomics_of_Gastric_Cancer_Phosphoproteome_PDC000215	P17861/P17861-2
GASPEAASGGLPQAR	Phosphorylation of S@3[79.9663];iTRAQ 4-plex of peptide N-term@0[144.1021]	89	Phospho_FN05_N2397T5264_240min_C2_041815:23932:2	2	1591.75	-4.16771	-0.00663394	0	1591.75	796.884	21.6006	0	1017	0	9999	0.0001	1	0	Yes	10.0634	4.254	Proteogenomics_of_Gastric_Cancer_Phosphoproteome_PDC000215	P17861/P17861-2
GASPEAASGGLPQAR	Phosphorylation of S@3[79.9663];iTRAQ 4-plex of peptide N-term@0[144.1021]	89	Phospho_FN05_N131T132_240min_C1_121713:26076:2	2	1591.75	-2.0204	-0.00321597	0	1591.75	796.883	24.637	0	947	0	9999	0.0001	1	0	Yes	12.1889	8.11357	Proteogenomics_of_Gastric_Cancer_Phosphoproteome_PDC000215	P17861/P17861-2
GASPEAASGGLPQAR	Phosphorylation of S@3[79.9663];iTRAQ 4-plex of peptide N-term@0[144.1021]	89	Phospho_FN05_N191T226_240min_090614:35025:2	2	1591.75	0.74042	0.00117856	0	1591.75	796.881	28.7759	0	935	0	9999	0.0001	1	0	Yes	15.6267	8.85108	Proteogenomics_of_Gastric_Cancer_Phosphoproteome_PDC000215	P17861/P17861-2
GASPEAASGGLPQAR	Phosphorylation of S@3[79.9663];iTRAQ 4-plex of peptide N-term@0[144.1021]	89	Phospho_FN05_N27T28_240min_061013:32069:2	2	1591.74	3.808	0.00606137	0	1591.75	796.878	28.901	0	898	0	9999	0.0001	1	0	Yes	15.4207	8.63522	Proteogenomics_of_Gastric_Cancer_Phosphoproteome_PDC000215	P17861/P17861-2
GASPEAASGGLPQAR	Phosphorylation of S@3[79.9663];iTRAQ 4-plex of peptide N-term@0[144.1021]	89	Phospho_FN05_N231T258_240min_C2_112914:22504:2	2	1591.76	-5.39474	-0.00858706	0	1591.75	796.885	24.4042	0	1005	0	9999	0.0001	1	0	Yes	11.3807	3.49377	Proteogenomics_of_Gastric_Cancer_Phosphoproteome_PDC000215	P17861/P17861-2
GASPEAASGGLPQAR	Phosphorylation of S@3[79.9663];iTRAQ 4-plex of peptide N-term@0[144.1021]	89	Phospho_FN05_N173T174_240min_081314:32046:2	2	1591.75	-3.78426	-0.00602359	0	1591.75	796.884	25.274	0	1015	0	9999	0.0001	1	0	Yes	11.4438	7.96186	Proteogenomics_of_Gastric_Cancer_Phosphoproteome_PDC000215	P17861/P17861-2
GASPEAASGGLPQAR	Phosphorylation of S@3[79.9663];iTRAQ 4-plex of peptide N-term@0[144.1021]	89	Phospho_FN05_N267T272_240min_C2_120214:21778:2	2	1591.75	-2.09709	-0.00333804	0	1591.75	796.883	21.4492	0	951	0	9999	0.0001	1	0	Yes	10.3611	7.79818	Proteogenomics_of_Gastric_Cancer_Phosphoproteome_PDC000215	P17861/P17861-2
GASPEAASGGLPQAR	Phosphorylation of S@3[79.9663];iTRAQ 4-plex of peptide N-term@0[144.1021]	89	Phospho_FN05_N203T218_240min_100314:31024:2	2	1591.75	1.35394	0.00215512	0	1591.75	796.88	28.6514	0	930	0	9999	0.0001	1	0	Yes	15.4043	8.80909	Proteogenomics_of_Gastric_Cancer_Phosphoproteome_PDC000215	P17861/P17861-2
GASPEAASGGLPQAR	Phosphorylation of S@3[79.9663];iTRAQ 4-plex of peptide N-term@0[144.1021]	89	Phospho_FN05_N117T118_240min_C1_120713:25089:2	2	1591.75	-1.10013	-0.00175113	0	1591.75	796.882	19.6621	0	938	0	9999	0.0001	1	0	Yes	9.50291	6.68558	Proteogenomics_of_Gastric_Cancer_Phosphoproteome_PDC000215	P17861/P17861-2
GASPEAASGGLPQAR	Phosphorylation of S@3[79.9663];iTRAQ 4-plex of peptide N-term@0[144.1021]	89	Phospho_FN05_N145T202_240min_092414:29025:2	2	1591.75	0.970488	0.00154477	0	1591.75	796.88	25.0046	0	935	0	9999	0.0001	1	0	Yes	11.5779	8.37248	Proteogenomics_of_Gastric_Cancer_Phosphoproteome_PDC000215	P17861/P17861-2
GASPEAASGGLPQAR	Phosphorylation of S@3[79.9663];iTRAQ 4-plex of peptide N-term@0[144.1021]	89	Phospho_FN05_N35T36_240min_061413:29698:2	2	1591.75	1.43062	0.00227719	0	1591.75	796.88	32.5631	0	930	0	9999	0.0001	1	0	Yes	19.1395	12.45	Proteogenomics_of_Gastric_Cancer_Phosphoproteome_PDC000215	P17861/P17861-2
GASPEAASGGLPQAR	Phosphorylation of S@3[79.9663];iTRAQ 4-plex of peptide N-term@0[144.1021]	89	Phospho_FN05_N147T148_240min_C2_080515:18784:2	2	1591.75	-4.36062	-0.006941	0	1591.75	796.885	19.695	0	1009	0	9999	0.0001	1	0	Yes	9.47902	5.44813	Proteogenomics_of_Gastric_Cancer_Phosphoproteome_PDC000215	P17861/P17861-2
GASPEAASGGLPQAR	Phosphorylation of S@3[79.9663];iTRAQ 4-plex of peptide N-term@0[144.1021]	89	Phospho_FN05_N5381T5760_240min_C1_060715:21046:2	2	1591.75	-4.2444	-0.00675601	0	1591.75	796.885	19.7081	0	1006	0	9999	0.0001	1	0	Yes	10.2701	6.68332	Proteogenomics_of_Gastric_Cancer_Phosphoproteome_PDC000215	P17861/P17861-2
LGMDALVAEEEAEAK	Oxidation of M@3[15.9949];iTRAQ 4-plex of K@15[144.1021];iTRAQ 4-plex of peptide N-term@0[144.1021]	3085	FN01_N265T270_180min_10ug_C1_021515:48964:3	3	1878.98	-14.6094	-0.0274503	0	1878.95	627.333	23.3501	0	379	0	9999	0.0001	1	0	Yes	8.66578	2.325	Proteogenomics_of_Gastric_Cancer_Proteome_PDC000214	P17861/P17861-2
LTHLSPEEK	iTRAQ 4-plex of K@9[144.1021];iTRAQ 4-plex of peptide N-term@0[144.1021]	384	FN02_N45T46_180min_10ug_C2_032313:62352:2	2	1340.74	13.1877	0.0176815	0	1340.75	671.376	19.7205	0	356	1	6347	0.00031506	1	0	Yes	5.66031	2.12404	Proteogenomics_of_Gastric_Cancer_Proteome_PDC000214	P17861/P17861-2
LLLENQLLR	iTRAQ 4-plex of peptide N-term@0[144.1021]	887	FN10_N55T56_180min_10ug_C2_032813:72681:3	3	1254.8	-13.5001	-0.0169396	0	1254.78	419.272	13.3284	0	62	1	208	0.00956938	1	0	Yes	3.11898	0.137535	Proteogenomics_of_Gastric_Cancer_Proteome_PDC000214	P17861/P17861-2
LGMDALVAEEEAEAK	Oxidation of M@3[15.9949];iTRAQ 4-plex of K@15[144.1021];iTRAQ 4-plex of peptide N-term@0[144.1021]	3085	FN14_N139T140_180min_10ug_C2_090213:26016:3	3	1878.96	-8.27509	-0.0155485	0	1878.95	627.329	23.8388	0	360	7	9999	0.0008	1	0	Yes	6.14782	0.280385	Proteogenomics_of_Gastric_Cancer_Proteome_PDC000214	P17861/P17861-2
LTHLSPEEK	iTRAQ 4-plex of K@9[144.1021];iTRAQ 4-plex of peptide N-term@0[144.1021]	384	FN16_N45T46_180min_10ug_C1_032313:83504:2	2	1340.77	-9.60823	-0.0128823	0	1340.75	671.391	17.1704	0	350	2	6347	0.00047259	1	0	Yes	3.11866	0.10106	Proteogenomics_of_Gastric_Cancer_Proteome_PDC000214	P17861/P17861-2
LTHLSPEEK	iTRAQ 4-plex of K@9[144.1021];iTRAQ 4-plex of peptide N-term@0[144.1021]	384	FN12_N39T40_180min_10ug_C2_031913:19036:3	3	1340.73	16.2704	0.0218146	0	1340.75	447.918	16.5009	0	363	12	6347	0.00204789	1	0	Yes	5.62615	0.0841232	Proteogenomics_of_Gastric_Cancer_Proteome_PDC000214	P17861/P17861-2
LTHLSPEEK	iTRAQ 4-plex of K@9[144.1021];iTRAQ 4-plex of peptide N-term@0[144.1021]	384	FN16_N87T88_180min_10ug_C2_040113:85516:2	2	1340.77	-10.4971	-0.014074	0	1340.75	671.391	17.0539	0	341	7	6347	0.00126024	1	0	Yes	5.15562	1.63099	Proteogenomics_of_Gastric_Cancer_Proteome_PDC000214	P17861/P17861-2
VAAQTAR	iTRAQ 4-plex of peptide N-term@0[144.1021]	174	FN03_N161T162_180min_10ug_C1_021714:17602:2	2	859.513	-15.8124	-0.0135908	0	859.5	430.764	14.5551	0	35	0	75	0.0131579	1	0	Yes	3.3561	0.0450041	Proteogenomics_of_Gastric_Cancer_Proteome_PDC000214	P17861/P17861-2
LTHLSPEEK	iTRAQ 4-plex of K@9[144.1021];iTRAQ 4-plex of peptide N-term@0[144.1021]	384	FN11_N41T42_180min_10ug_C1_021013:19938:3	3	1340.73	15.1096	0.0202582	0	1340.75	447.919	24.5348	0	358	7	6347	0.00126024	1	0	Yes	6.53018	2.99199	Proteogenomics_of_Gastric_Cancer_Proteome_PDC000214	P17861/P17861-2
QRLGMDALVAEEEAEAK	Oxidation of M@5[15.9949];iTRAQ 4-plex of K@17[144.1021];iTRAQ 4-plex of peptide N-term@0[144.1021]	3175	FN02_N173T174_180min_10ug_C2_012914:25346:3	3	2163.07	16.5797	0.0358637	0	2163.11	722.031	29.8794	0	304	0	10000	9.999e-05	1	0	Yes	9.07428	1.7956	Proteogenomics_of_Gastric_Cancer_Proteome_PDC000214	P17861/P17861-2
QRLGMDALVAEEEAEAK	Oxidation of M@5[15.9949];iTRAQ 4-plex of K@17[144.1021];iTRAQ 4-plex of peptide N-term@0[144.1021]	3175	FN02_N161T162_180min_10ug_C2_021714:27044:3	3	2163.08	14.8021	0.0320185	0	2163.11	722.033	32.108	0	311	0	10000	9.999e-05	1	0	Yes	12.2178	1.87238	Proteogenomics_of_Gastric_Cancer_Proteome_PDC000214	P17861/P17861-2
LGMDALVAEEEAEAK	Oxidation of M@3[15.9949];iTRAQ 4-plex of K@15[144.1021];iTRAQ 4-plex of peptide N-term@0[144.1021]	3085	FN15_N29T30_180min_10ug_C2_012713:30126:3	3	1878.97	-8.6649	-0.0162809	0	1878.95	627.329	18.4367	0	358	4	9999	0.0005	1	0	Yes	4.2519	0.56759	Proteogenomics_of_Gastric_Cancer_Proteome_PDC000214	P17861/P17861-2
LTHLSPEEK	iTRAQ 4-plex of K@9[144.1021];iTRAQ 4-plex of peptide N-term@0[144.1021]	384	FN16_N45T46_180min_10ug_C1_032313:83226:2	2	1340.77	-10.6663	-0.0143009	0	1340.75	671.392	16.8996	0	349	7	6347	0.00126024	1	0	Yes	5.1419	2.56516	Proteogenomics_of_Gastric_Cancer_Proteome_PDC000214	P17861/P17861-2
QRLGMDALVAEEEAEAK	Oxidation of M@5[15.9949];iTRAQ 4-plex of K@17[144.1021];iTRAQ 4-plex of peptide N-term@0[144.1021]	3175	FN03_N119T120_180min_10ug_C1_080813:29180:3	3	2163.07	16.495	0.0356806	0	2163.11	722.032	31.8262	0	304	0	10000	9.999e-05	1	0	Yes	11.5716	3.76714	Proteogenomics_of_Gastric_Cancer_Proteome_PDC000214	P17861/P17861-2
QRLGMDALVAEEEAEAK	Oxidation of M@5[15.9949];iTRAQ 4-plex of K@17[144.1021];iTRAQ 4-plex of peptide N-term@0[144.1021]	3175	FN02_N165T166_180min_10ug_C2_111513:23742:3	3	2163.07	18.6959	0.0404413	0	2163.11	722.03	31.6338	0	301	0	10000	9.999e-05	1	0	Yes	8.0215	0.398949	Proteogenomics_of_Gastric_Cancer_Proteome_PDC000214	P17861/P17861-2
LGMDALVAEEEAEAK	Oxidation of M@3[15.9949];iTRAQ 4-plex of K@15[144.1021];iTRAQ 4-plex of peptide N-term@0[144.1021]	3085	FN20_N155T156_180min_10ug_C2_112513:30790:3	3	1878.91	19.401	0.0364535	0	1878.95	627.311	23.6681	0	236	3	9999	0.0004	1	0	Yes	9.50052	0.120403	Proteogenomics_of_Gastric_Cancer_Proteome_PDC000214	P17861/P17861-2
QRLGMDALVAEEEAEAK	Oxidation of M@5[15.9949];iTRAQ 4-plex of K@17[144.1021];iTRAQ 4-plex of peptide N-term@0[144.1021]	3175	FN02_N211T212_180min_10ug_C2_042514:21652:3	3	2163.07	16.2411	0.0351313	0	2163.11	722.032	32.2049	0	305	0	10000	9.999e-05	1	0	Yes	11.737	2.05073	Proteogenomics_of_Gastric_Cancer_Proteome_PDC000214	P17861/P17861-2
QRLGMDALVAEEEAEAK	Oxidation of M@5[15.9949];iTRAQ 4-plex of K@17[144.1021];iTRAQ 4-plex of peptide N-term@0[144.1021]	3175	FN03_N169T170_180min_10ug_C1_112913:24419:3	3	2163.07	17.0029	0.0367792	0	2163.11	722.031	31.8239	0	301	0	10000	9.999e-05	1	0	Yes	13.5394	1.79034	Proteogenomics_of_Gastric_Cancer_Proteome_PDC000214	P17861/P17861-2
LTHLSPEEK	iTRAQ 4-plex of K@9[144.1021];iTRAQ 4-plex of peptide N-term@0[144.1021]	384	FN16_N45T46_180min_10ug_C1_032313:78823:2	2	1340.77	-11.8499	-0.0158879	0	1340.75	671.392	17.1691	0	349	2	6347	0.00047259	1	0	Yes	3.16785	0.108621	Proteogenomics_of_Gastric_Cancer_Proteome_PDC000214	P17861/P17861-2
LGMDALVAEEEAEAK	Oxidation of M@3[15.9949];iTRAQ 4-plex of K@15[144.1021];iTRAQ 4-plex of peptide N-term@0[144.1021]	3085	FN22_N135T136_180min_10ug_C1_081713:77007:2	2	1878.92	13.5793	0.0255149	0	1878.95	940.469	15.1683	0	276	7	9999	0.0008	1	0	Yes	3.57709	0.45229	Proteogenomics_of_Gastric_Cancer_Proteome_PDC000214	P17861/P17861-2
LTHLSPEEK	iTRAQ 4-plex of K@9[144.1021];iTRAQ 4-plex of peptide N-term@0[144.1021]	384	FN16_N45T46_180min_10ug_C1_032313:80674:2	2	1340.75	2.53533	0.00339925	0	1340.75	671.383	17.094	0	372	2	6347	0.00047259	1	0	Yes	2.7371	0.205862	Proteogenomics_of_Gastric_Cancer_Proteome_PDC000214	P17861/P17861-2
